# Supplementary material for: Single-cell and spatial transcriptomics reveal transplant-associated T cells and myeloid cells in human liver transplantation
Source: Front Immunol. 2026 Feb 4;17:1745647. doi: 10.3389/fimmu.2026.1745647 (PMC12913157; doi:10.3389/fimmu.2026.1745647)
Supplement: Supplementary file 2 [file Table1.xlsx]

## Sheet: Sheet1
Donor Liver(only)	Donor Liver and Portal Perfusion	Post Transplantation
GSE115469(GEO)	https://figshare.com/articles/dataset/_b_A_single-cell_landscape_of_human_liver_transplantation_reveals_a_pathogenic_immune_niche_associated_with_early_allograft_dysfunction_b_/24521662	HRA007802(CNCB)
	GSE171539(GEO)	HRA002091(CNCB)
