# Supplementary material for: Single-cell and spatial transcriptomics reveal transplant-associated T cells and myeloid cells in human liver transplantation
Source: Front Immunol. 2026 Feb 4;17:1745647. doi: 10.3389/fimmu.2026.1745647 (PMC12913157; doi:10.3389/fimmu.2026.1745647)
Supplement: Supplementary file 3 [file Table2.xlsx]

## Sheet: Sheet1
	primary disease	age	Date of transplantation	blood type	genders	Date of liver tissue collection	intravenous pulse steroid therapy before tissue collection
patient1	Hcc	57	2024.05.22	B+	male	2024.06.26	No
patient2	Hbv	47	2021.05.06	O+	female	2024.11.04	No
patient3	Hcc	55	2023.07.25	Ab+	male	2024.05.14	Yes
