# Supplementary material for: Single-cell and spatial transcriptomics reveal transplant-associated T cells and myeloid cells in human liver transplantation
Source: Front Immunol. 2026 Feb 4;17:1745647. doi: 10.3389/fimmu.2026.1745647 (PMC12913157; doi:10.3389/fimmu.2026.1745647)
Supplement: Supplementary file 4 [file Table3.xlsx]

## Sheet: CD4
Function	Marker gene
Activation	FOS JUN ICOS FHIT
Effector/Cytotoxic	IFNG GZMB PRF1 NKG7 GZMK GZMA
Exhausted	TOX PDCD1 CTLA4 LAG3 TIGIT
Naive/Memory	CCR7 SELL TCF7 LEF1 IL7R
Tissue-resident	RORA GPR183 CD69
Helper	STAT4 IFNG
Regulation	FOXP3 IL2RA CTLA4

## Sheet: CD8
Function	Marker gene
Cytotoxic	PRF1 GZMB GNLY NKG7
Early activation/Transition	GZMA GZMK GZMH PRDM1 CD44 MYC NCR3
Exhausted	PDCD1 CTLA4 LAG3 TIGIT
Naive/Memory	CCR7 SELL TCF7 LEF1 MAL CD52
Tissue-resident	ITGA1 CD69 RORA
MAIT	KLRB1 ZBTB16 RORC SLC4A10
