# Supplementary material for: Single-cell and spatial transcriptomics reveal transplant-associated T cells and myeloid cells in human liver transplantation
Source: Front Immunol. 2026 Feb 4;17:1745647. doi: 10.3389/fimmu.2026.1745647 (PMC12913157; doi:10.3389/fimmu.2026.1745647)
Supplement: Supplementary file 5 [file Table4.xlsx]

## Sheet: Sheet1
p_val	avg_log2FC	pct.1	pct.2	p_val_adj	cluster	gene
0	3.97956	0.406	0.032	0	NK cell	SH2D1B
0	3.44824	0.741	0.099	0	NK cell	KLRF1
0	3.27948	0.283	0.058	0	NK cell	LZTFL1
0	3.23319	0.314	0.045	0	NK cell	B3GNT7
0	3.03059	0.392	0.063	0	NK cell	NCAM1
0	2.93185	0.399	0.083	0	NK cell	FGFBP2
0	2.91435	0.368	0.053	0	NK cell	NCR1
0	2.85406	0.493	0.163	0	NK cell	GNLY
0	2.84805	0.559	0.149	0	NK cell	SPON2
0	2.78444	0.604	0.128	0	NK cell	CLIC3
0	2.75301	0.397	0.081	0	NK cell	KLRC1
0	2.6941	0.463	0.089	0	NK cell	S1PR5
0	2.63067	0.389	0.102	0	NK cell	XCL1
0	2.60888	0.271	0.092	0	NK cell	GRAMD2B
0	2.60544	0.324	0.069	0	NK cell	SLFN13
0	2.4683	0.626	0.183	0	NK cell	XCL2
0	2.41445	0.481	0.141	0	NK cell	LAT2
0	2.39036	0.695	0.224	0	NK cell	IL2RB
0	2.37481	0.345	0.087	0	NK cell	KLRC2
0	2.36503	0.493	0.12	0	NK cell	CD160
0	2.33776	0.286	0.06	0	NK cell	PTGDR
0	2.3244	0.904	0.307	0	NK cell	KLRD1
0	2.31191	0.497	0.112	0	NK cell	TXK
0	2.29337	0.933	0.418	0	NK cell	CD247
0	2.26389	0.257	0.082	0	NK cell	ADAMTS17
0	2.26291	0.619	0.213	0	NK cell	GZMB
0	2.12104	0.3	0.08	0	NK cell	FASLG
0	2.02666	0.425	0.138	0	NK cell	HSH2D
0	2.0159	0.749	0.277	0	NK cell	PRF1
0	2.01455	0.402	0.145	0	NK cell	TNFSF14
0	1.98742	0.724	0.321	0	NK cell	CMC1
0	1.95885	0.562	0.206	0	NK cell	CD38
0	1.95611	0.315	0.086	0	NK cell	KLRC3
0	1.95527	0.989	0.548	0	NK cell	NKG7
0	1.89769	0.677	0.317	0	NK cell	CCL3
0	1.88446	0.29	0.107	0	NK cell	CEP78
0	1.86841	0.642	0.231	0	NK cell	MCTP2
0	1.8673	0.422	0.147	0	NK cell	SLC15A4
0	1.863	0.365	0.132	0	NK cell	IL12RB2
0	1.85396	0.274	0.08	0	NK cell	FCRL6
0	1.85178	0.441	0.158	0	NK cell	C1orf21
0	1.82494	0.542	0.185	0	NK cell	MATK
0	1.81091	0.256	0.084	0	NK cell	TTC38
0	1.80696	0.621	0.28	0	NK cell	YES1
0	1.805	0.386	0.148	0	NK cell	DHRS3
0	1.78935	0.52	0.216	0	NK cell	HOPX
0	1.77662	0.555	0.129	0	NK cell	TRDC
0	1.76319	0.353	0.158	0	NK cell	CTBP2
0	1.75095	0.469	0.196	0	NK cell	IRF8
0	1.74177	0.391	0.163	0	NK cell	TLE1
0	8.37038	0.367	0.004	0	B cell	IGHD
0	8.00523	0.317	0.002	0	B cell	PAX5
0	7.9382	0.273	0.002	0	B cell	VPREB3
0	7.73479	0.801	0.013	0	B cell	CD79A
0	7.16746	0.733	0.283	0	B cell	IGKC
0	7.12136	0.3	0.003	0	B cell	FCRL5
0	7.11293	0.382	0.005	0	B cell	FCRL1
0	7.08335	0.361	0.105	0	B cell	IGLC2
0	7.00397	0.256	0.044	0	B cell	IGHG3
0	6.98022	0.619	0.056	0	B cell	IGHM
0	6.85228	0.313	0.073	0	B cell	IGHG1
0	6.7827	0.585	0.017	0	B cell	MS4A1
0	6.76425	0.372	0.042	0	B cell	JCHAIN
0	6.76247	0.297	0.099	0	B cell	IGHA1
0	6.54867	0.59	0.022	0	B cell	BANK1
0	6.0725	0.296	0.075	0	B cell	IGLC3
0	5.75426	0.342	0.006	0	B cell	POU2AF1
0	5.67502	0.419	0.02	0	B cell	EBF1
0	5.5633	0.262	0.012	0	B cell	DERL3
0	5.56264	0.439	0.017	0	B cell	TNFRSF13C
0	5.47172	0.326	0.014	0	B cell	CD22
0	5.40804	0.386	0.042	0	B cell	MZB1
0	4.92029	0.336	0.015	0	B cell	SPIB
0	4.7437	0.601	0.05	0	B cell	GNG7
0	4.71905	0.293	0.013	0	B cell	BLK
0	4.58972	0.367	0.025	0	B cell	BCL11A
0	4.39833	0.283	0.023	0	B cell	OSBPL10
0	4.32698	0.273	0.031	0	B cell	TXNDC5
0	4.27021	0.606	0.067	0	B cell	RALGPS2
0	4.12557	0.529	0.068	0	B cell	AFF3
0	4.1254	0.284	0.02	0	B cell	BLNK
0	3.9712	0.371	0.04	0	B cell	RUBCNL
0	3.82983	0.388	0.051	0	B cell	ADAM28
0	3.68876	0.427	0.08	0	B cell	PLEKHG1
0	3.60555	0.281	0.033	0	B cell	WDFY4
0	3.46454	0.486	0.085	0	B cell	CD79B
0	3.45472	0.339	0.054	0	B cell	ARHGAP24
0	3.41436	0.517	0.121	0	B cell	LY9
0	3.33579	0.711	0.145	0	B cell	MEF2C
0	3.12366	0.321	0.073	0	B cell	HVCN1
0	3.09993	0.343	0.039	0	B cell	COBLL1
0	2.91982	0.48	0.131	0	B cell	TMEM156
0	2.91053	0.314	0.067	0	B cell	CD40
0	2.75665	0.381	0.076	0	B cell	EAF2
0	2.72161	0.342	0.071	0	B cell	DAPP1
0	2.67174	0.325	0.088	0	B cell	SIPA1L3
0	2.60836	0.4	0.08	0	B cell	RAB30
0	2.59633	0.312	0.086	0	B cell	ITM2C
0	2.59051	0.432	0.132	0	B cell	SWAP70
0	2.50925	0.358	0.119	0	B cell	GNB5
0	4.22244	0.3	0.032	0	T cell	ICOS
0	3.4824	0.507	0.117	0	T cell	IL7R
0	3.35062	0.31	0.039	0	T cell	CD8B
0	3.33847	0.262	0.033	0	T cell	CD28
0	3.2978	0.61	0.109	0	T cell	TRAC
0	3.26857	0.306	0.043	0	T cell	THEMIS
0	3.20067	0.388	0.056	0	T cell	CAMK4
0	3.0934	0.761	0.121	0	T cell	CD3D
0	2.90925	0.474	0.101	0	T cell	CD8A
0	2.88058	0.595	0.089	0	T cell	CD3G
0	2.75398	0.301	0.056	0	T cell	TRAT1
0	2.69457	0.254	0.05	0	T cell	CD27
0	2.6936	0.509	0.137	0	T cell	BICDL1
0	2.64177	0.588	0.151	0	T cell	BCL11B
0	2.57241	0.398	0.084	0	T cell	CD6
0	2.40778	0.372	0.093	0	T cell	INPP4B
0	2.37819	0.369	0.091	0	T cell	PBX4
0	2.28033	0.492	0.198	0	T cell	LTB
0	2.24216	0.746	0.213	0	T cell	CD3E
0	2.20819	0.272	0.104	0	T cell	HNRNPLL
0	2.18243	0.439	0.146	0	T cell	TRGC2
0	2.12762	0.342	0.092	0	T cell	LAG3
0	2.1038	0.636	0.209	0	T cell	CD2
0	2.0747	0.25	0.082	0	T cell	RCAN3
0	2.02918	0.277	0.079	0	T cell	LIME1
0	2.00955	0.702	0.307	0	T cell	TRBC2
0	2.00739	0.331	0.101	0	T cell	GPR171
0	1.9988	0.295	0.098	0	T cell	KLRG1
0	1.99055	0.457	0.181	0	T cell	ITM2A
0	1.92518	0.638	0.26	0	T cell	CLEC2D
0	1.89077	0.524	0.182	0	T cell	SPOCK2
0	1.83983	0.312	0.104	0	T cell	ZNF831
0	1.7718	0.253	0.093	0	T cell	P2RY10
0	1.72022	0.296	0.147	0	T cell	CDC14A
0	1.65762	0.332	0.179	0	T cell	DUSP16
0	1.62669	0.92	0.464	0	T cell	IL32
0	1.61642	0.396	0.196	0	T cell	PDE3B
0	1.60368	0.399	0.182	0	T cell	ITK
0	1.55862	0.319	0.128	0	T cell	LAT
0	1.51705	0.303	0.129	0	T cell	OXNAD1
0	1.50692	0.53	0.216	0	T cell	LCK
0	1.49398	0.571	0.3	0	T cell	TRBC1
0	1.48883	0.29	0.15	0	T cell	GALM
0	1.47276	0.267	0.124	0	T cell	PCED1B
0	1.46023	0.366	0.174	0	T cell	PCED1B-AS1
0	1.44029	0.515	0.227	0	T cell	GZMK
0	1.38488	0.284	0.157	0	T cell	BATF
0	1.38375	0.372	0.198	0	T cell	PBXIP1
0	1.36719	0.415	0.183	0	T cell	TC2N
0	1.35423	0.378	0.216	0	T cell	BCL2
0	8.20308	0.681	0.161	0	Myeloid cell	S100A8
0	7.80651	0.379	0.023	0	Myeloid cell	S100A12
0	7.66867	0.291	0.003	0	Myeloid cell	FPR2
0	7.60251	0.641	0.011	0	Myeloid cell	FPR1
0	7.56525	0.48	0.008	0	Myeloid cell	FCN1
0	7.31044	0.279	0.004	0	Myeloid cell	MCEMP1
0	7.27851	0.297	0.007	0	Myeloid cell	EREG
0	7.25498	0.786	0.171	0	Myeloid cell	S100A9
0	7.16498	0.342	0.004	0	Myeloid cell	FCGR1A
0	7.07335	0.343	0.005	0	Myeloid cell	CLEC4E
0	7.06627	0.659	0.021	0	Myeloid cell	C5AR1
0	7.05301	0.276	0.003	0	Myeloid cell	CD300E
0	6.9936	0.312	0.005	0	Myeloid cell	OLR1
0	6.9308	0.373	0.006	0	Myeloid cell	TREM1
0	6.86373	0.554	0.031	0	Myeloid cell	IL1B
0	6.7789	0.656	0.021	0	Myeloid cell	MNDA
0	6.76154	0.251	0.004	0	Myeloid cell	APOBEC3A
0	6.75428	0.39	0.006	0	Myeloid cell	LILRA5
0	6.72753	0.281	0.009	0	Myeloid cell	TNFAIP6
0	6.57875	0.607	0.013	0	Myeloid cell	NCF2
0	6.52622	0.46	0.008	0	Myeloid cell	LILRB3
0	6.49473	0.385	0.016	0	Myeloid cell	IL1R2
0	6.47928	0.283	0.006	0	Myeloid cell	PELATON
0	6.45621	0.302	0.004	0	Myeloid cell	LILRA2
0	6.41271	0.582	0.017	0	Myeloid cell	CSF3R
0	6.3723	0.301	0.018	0	Myeloid cell	VCAN
0	6.37055	0.314	0.031	0	Myeloid cell	C1QC
0	6.31896	0.835	0.063	0	Myeloid cell	LYZ
0	6.23654	0.494	0.01	0	Myeloid cell	LILRB2
0	6.20244	0.518	0.017	0	Myeloid cell	SLC11A1
0	6.19616	0.445	0.026	0	Myeloid cell	CD163
0	6.15259	0.483	0.011	0	Myeloid cell	TLR2
0	6.04758	0.535	0.025	0	Myeloid cell	MS4A7
0	6.04327	0.562	0.061	0	Myeloid cell	G0S2
0	6.03525	0.561	0.013	0	Myeloid cell	HCK
0	6.00625	0.281	0.005	0	Myeloid cell	NFAM1
0	5.99702	0.375	0.007	0	Myeloid cell	LRRC25
0	5.96751	0.534	0.012	0	Myeloid cell	CLEC7A
0	5.92053	0.338	0.014	0	Myeloid cell	IL1RN
0	5.90516	0.718	0.023	0	Myeloid cell	SPI1
0	5.89972	0.407	0.013	0	Myeloid cell	CSF1R
0	5.85596	0.291	0.011	0	Myeloid cell	VSIG4
0	5.85482	0.358	0.074	0	Myeloid cell	C1QB
0	5.81277	0.381	0.069	0	Myeloid cell	C1QA
0	5.80928	0.292	0.006	0	Myeloid cell	PTAFR
0	5.73668	0.55	0.019	0	Myeloid cell	CPVL
0	5.73343	0.584	0.074	0	Myeloid cell	CXCL8
0	5.73068	0.654	0.032	0	Myeloid cell	IGSF6
0	5.71676	0.78	0.067	0	Myeloid cell	AIF1
0	5.6742	0.342	0.009	0	Myeloid cell	MSR1
0	9.71326	0.312	0.001	0	Hepatocyte	APOA5
0	9.53683	0.324	0.001	0	Hepatocyte	CYP8B1
0	9.35271	0.304	0.002	0	Hepatocyte	TAT-AS1
0	9.2218	0.283	0.001	0	Hepatocyte	CYP4A11
0	9.18909	0.299	0.001	0	Hepatocyte	UGT2B4
0	9.1454	0.284	0.001	0	Hepatocyte	GJB1
0	8.98541	0.374	0.001	0	Hepatocyte	SLC2A2
0	8.9428	0.369	0.002	0	Hepatocyte	SERPINA4
0	8.89672	0.3	0.001	0	Hepatocyte	PRAP1
0	8.7959	0.326	0.002	0	Hepatocyte	AADAC
0	8.7435	0.252	0.002	0	Hepatocyte	CYP3A4
0	8.68747	0.263	0.001	0	Hepatocyte	UGT2B7
0	8.68062	0.369	0.002	0	Hepatocyte	CYP2C9
0	8.65187	0.362	0.003	0	Hepatocyte	SAA4
0	8.49977	0.281	0.001	0	Hepatocyte	F9
0	8.46657	0.298	0.002	0	Hepatocyte	BHMT
0	8.45923	0.35	0.003	0	Hepatocyte	HMGCS2
0	8.44952	0.529	0.004	0	Hepatocyte	CPB2
0	8.42919	0.357	0.003	0	Hepatocyte	ITIH1
0	8.34296	0.375	0.004	0	Hepatocyte	HSD17B6
0	8.29811	0.281	0.002	0	Hepatocyte	AKR1C4
0	8.28795	0.34	0.002	0	Hepatocyte	SERPINA6
0	8.2845	0.284	0.001	0	Hepatocyte	UGT2B15
0	8.26179	0.366	0.003	0	Hepatocyte	SULT2A1
0	8.25104	0.347	0.003	0	Hepatocyte	F2
0	8.24053	0.396	0.004	0	Hepatocyte	SERPINC1
0	8.21075	0.253	0.002	0	Hepatocyte	PON1
0	8.16299	0.252	0.002	0	Hepatocyte	TTC36
0	8.15082	0.626	0.009	0	Hepatocyte	TM4SF4
0	8.13082	0.407	0.004	0	Hepatocyte	PLG
0	8.08779	0.346	0.004	0	Hepatocyte	C4BPB
0	8.08655	0.381	0.003	0	Hepatocyte	HGD
0	8.077	0.424	0.005	0	Hepatocyte	CPS1
0	8.05809	0.359	0.004	0	Hepatocyte	PKHD1
0	8.05657	0.437	0.004	0	Hepatocyte	BAAT
0	8.00346	0.319	0.004	0	Hepatocyte	C8G
0	7.99168	0.269	0.002	0	Hepatocyte	ONECUT1
0	7.98548	0.419	0.005	0	Hepatocyte	MAT1A
0	7.97919	0.418	0.003	0	Hepatocyte	A1CF
0	7.95803	0.252	0.002	0	Hepatocyte	SFRP5
0	7.95504	0.356	0.006	0	Hepatocyte	IGFBP1
0	7.9369	0.425	0.004	0	Hepatocyte	C6
0	7.93483	0.413	0.006	0	Hepatocyte	TAT
0	7.93469	0.32	0.003	0	Hepatocyte	DPYS
0	7.91263	0.334	0.003	0	Hepatocyte	SERPINA5
0	7.91103	0.311	0.003	0	Hepatocyte	ALDH1L1
0	7.90305	0.557	0.005	0	Hepatocyte	PAH
0	7.89241	0.532	0.011	0	Hepatocyte	APCS
0	7.87483	0.332	0.004	0	Hepatocyte	ADH4
0	7.8719	0.348	0.004	0	Hepatocyte	PROC
0	8.92172	0.419	0.002	0	Endothelial cell	SOX17
0	8.87986	0.677	0.005	0	Endothelial cell	CLEC14A
0	8.81338	0.539	0.004	0	Endothelial cell	SOX18
0	8.80719	0.554	0.02	0	Endothelial cell	FCN2
0	8.77057	0.376	0.004	0	Endothelial cell	CLEC4M
0	8.76539	0.647	0.009	0	Endothelial cell	CCL14
0	8.68885	0.646	0.004	0	Endothelial cell	EMCN
0	8.68681	0.771	0.009	0	Endothelial cell	CLDN5
0	8.68267	0.451	0.009	0	Endothelial cell	CLEC1B
0	8.65983	0.643	0.02	0	Endothelial cell	CRHBP
0	8.65891	0.297	0.008	0	Endothelial cell	CLEC4G
0	8.62777	0.572	0.002	0	Endothelial cell	MYCT1
0	8.54523	0.498	0.006	0	Endothelial cell	OIT3
0	8.51578	0.735	0.009	0	Endothelial cell	RAMP3
0	8.51271	0.668	0.005	0	Endothelial cell	TSPAN7
0	8.49415	0.717	0.045	0	Endothelial cell	FCN3
0	8.43917	0.259	0.001	0	Endothelial cell	ARHGEF15
0	8.41987	0.735	0.007	0	Endothelial cell	ADGRL4
0	8.41634	0.34	0.003	0	Endothelial cell	FAM107A
0	8.40713	0.773	0.009	0	Endothelial cell	RAMP2
0	8.32547	0.594	0.003	0	Endothelial cell	MMRN2
0	8.31145	0.6	0.004	0	Endothelial cell	KDR
0	8.28244	0.521	0.003	0	Endothelial cell	ROBO4
0	8.26433	0.343	0.003	0	Endothelial cell	CLEC3B
0	8.21677	0.252	0.001	0	Endothelial cell	SLCO2A1
0	8.21564	0.349	0.003	0	Endothelial cell	MALL
0	8.21118	0.531	0.004	0	Endothelial cell	TM4SF18
0	8.03606	0.466	0.007	0	Endothelial cell	VWF
0	8.01492	0.466	0.009	0	Endothelial cell	PLVAP
0	7.96523	0.345	0.002	0	Endothelial cell	DLL4
0	7.95118	0.406	0.003	0	Endothelial cell	NPR1
0	7.94908	0.48	0.003	0	Endothelial cell	TEK
0	7.9363	0.562	0.005	0	Endothelial cell	ECSCR
0	7.9139	0.62	0.005	0	Endothelial cell	PCAT19
0	7.91153	0.686	0.006	0	Endothelial cell	ADGRF5
0	7.90965	0.69	0.011	0	Endothelial cell	IL33
0	7.8981	0.498	0.004	0	Endothelial cell	PCDH17
0	7.82135	0.432	0.002	0	Endothelial cell	NRN1
0	7.78423	0.275	0.002	0	Endothelial cell	BCL6B
0	7.75626	0.323	0.003	0	Endothelial cell	STAB2
0	7.74656	0.432	0.004	0	Endothelial cell	RHOJ
0	7.73681	0.424	0.003	0	Endothelial cell	PREX2
0	7.72168	0.421	0.003	0	Endothelial cell	SOX7
0	7.7071	0.313	0.009	0	Endothelial cell	STC1
0	7.60596	0.741	0.01	0	Endothelial cell	PTPRB
0	7.51979	0.69	0.033	0	Endothelial cell	DNASE1L3
0	7.41343	0.308	0.003	0	Endothelial cell	EXOC3L2
0	7.33116	0.495	0.009	0	Endothelial cell	PODXL
0	7.32497	0.684	0.012	0	Endothelial cell	CDH5
0	7.31913	0.273	0.002	0	Endothelial cell	GALNT15
0	10.0849	0.659	0.014	0	Fibroblast	DCN
0	9.71363	0.336	0.001	0	Fibroblast	HAND2
0	9.60362	0.415	0.004	0	Fibroblast	LUM
0	9.5793	0.298	0	0	Fibroblast	TCF21
0	9.52561	0.261	0.001	0	Fibroblast	PAMR1
0	9.5052	0.671	0.003	0	Fibroblast	COL14A1
0	9.46584	0.271	0.003	0	Fibroblast	CXCL14
0	9.44648	0.436	0.002	0	Fibroblast	KCNE4
0	9.43844	0.728	0.012	0	Fibroblast	COL1A2
0	9.39546	0.283	0.003	0	Fibroblast	COLEC10
0	9.30656	0.274	0.001	0	Fibroblast	FAM180A
0	9.22598	0.453	0.001	0	Fibroblast	EDNRA
0	9.18586	0.36	0.006	0	Fibroblast	RGS5.1
0	9.0986	0.34	0.004	0	Fibroblast	FBLN1
0	9.09598	0.692	0.016	0	Fibroblast	COL3A1
0	9.04342	0.328	0.001	0	Fibroblast	SMOC2
0	8.9043	0.427	0.002	0	Fibroblast	THBS2
0	8.89456	0.295	0.002	0	Fibroblast	RERGL
0	8.78688	0.448	0.003	0	Fibroblast	PTH1R
0	8.78678	0.53	0.002	0	Fibroblast	HSPB6
0	8.73955	0.332	0.001	0	Fibroblast	LMOD1
0	8.65707	0.475	0.002	0	Fibroblast	MXRA8
0	8.63299	0.307	0.001	0	Fibroblast	CARMN
0	8.62993	0.306	0.002	0	Fibroblast	SVEP1
0	8.60965	0.837	0.043	0	Fibroblast	TAGLN
0	8.60895	0.469	0.001	0	Fibroblast	COL12A1
0	8.48179	0.67	0.023	0	Fibroblast	COL1A1
0	8.44615	0.277	0.001	0	Fibroblast	ISLR
0	8.35318	0.52	0.016	0	Fibroblast	COLEC11
0	8.27928	0.465	0.002	0	Fibroblast	PRELP
0	8.15789	0.358	0.002	0	Fibroblast	GUCY1A2
0	8.15589	0.856	0.024	0	Fibroblast	MYL9
0	8.15433	0.457	0.003	0	Fibroblast	MFAP4
0	8.13175	0.353	0.001	0	Fibroblast	HEYL
0	8.10462	0.625	0.006	0	Fibroblast	ID4
0	8.00476	0.312	0.001	0	Fibroblast	HAND2-AS1
0	7.99683	0.526	0.007	0	Fibroblast	NDUFA4L2
0	7.98293	0.39	0.001	0	Fibroblast	SGCA
0	7.89331	0.453	0.005	0	Fibroblast	COL6A3
0	7.88897	0.335	0.002	0	Fibroblast	FRZB
0	7.79174	0.42	0.007	0	Fibroblast	GGT5
0	7.71661	0.505	0.007	0	Fibroblast	NOTCH3
0	7.71289	0.434	0.002	0	Fibroblast	PTN
0	7.69722	0.312	0.002	0	Fibroblast	ADAMTSL2
0	7.64655	0.788	0.015	0	Fibroblast	SOD3
0	7.59885	0.327	0.003	0	Fibroblast	CCBE1
0	7.52475	0.326	0.002	0	Fibroblast	FMOD
0	7.48735	0.811	0.038	0	Fibroblast	TPM2
0	7.45313	0.51	0.011	0	Fibroblast	CCDC80
0	7.42688	0.411	0.006	0	Fibroblast	PDGFRA
0	10.1161	0.494	0.001	0	pDCs	LRRC26
0	9.56563	0.5	0.001	0	pDCs	CLEC4C
0	9.38321	0.655	0.002	0	pDCs	LILRA4
0	8.87927	0.348	0.001	0	pDCs	KCNK10
0	8.81587	0.64	0.003	0	pDCs	SCT
0	8.62549	0.497	0.002	0	pDCs	RGS7
0	8.5542	0.264	0.001	0	pDCs	RET
0	8.08076	0.504	0.005	0	pDCs	PTCRA
0	7.80663	0.398	0.002	0	pDCs	COL24A1
0	7.70925	0.341	0.002	0	pDCs	LAMP5
0	7.63953	0.771	0.013	0	pDCs	RHEX
0	7.607	0.293	0.001	0	pDCs	MIR4432HG
0	7.33101	0.397	0.002	0	pDCs	EPHB1
0	7.31069	0.257	0.002	0	pDCs	DRD4
0	7.27063	0.304	0.002	0	pDCs	CRYM
0	7.15629	0.757	0.026	0	pDCs	P2RY6
0	6.93896	0.73	0.016	0	pDCs	PLD4
0	6.7685	0.385	0.003	0	pDCs	PACSIN1
0	6.53754	0.581	0.014	0	pDCs	PHEX
0	6.46822	0.724	0.028	0	pDCs	EGLN3
0	6.3348	0.298	0.005	0	pDCs	KCNG2
0	6.32447	0.734	0.023	0	pDCs	FHIP1A
0	6.28387	0.517	0.009	0	pDCs	PLXNA4
0	6.24323	0.666	0.017	0	pDCs	PTPRS
0	6.04013	0.401	0.009	0	pDCs	SCAMP5
0	5.86026	0.851	0.063	0	pDCs	IL3RA
0	5.65715	0.398	0.009	0	pDCs	SCN9A
0	5.62553	0.615	0.012	0	pDCs	NIBAN3
0	5.57691	0.487	0.014	0	pDCs	MYBL2
0	5.291	0.473	0.008	0	pDCs	CUX2
0	5.25889	0.38	0.012	0	pDCs	TCL1A
0	5.22917	0.411	0.014	0	pDCs	SEMA3C
0	5.11674	0.908	0.138	0	pDCs	SEL1L3
0	5.07439	0.257	0.009	0	pDCs	GNA15-DT
0	5.03111	0.544	0.026	0	pDCs	GLT1D1
0	5.01534	0.634	0.024	0	pDCs	SPIB
0	5.00986	0.35	0.031	0	pDCs	PTGDS
0	4.90127	0.725	0.035	0	pDCs	BCL11A
0	4.89116	0.591	0.041	0	pDCs	TSPAN13
0	4.78764	0.564	0.04	0	pDCs	ZFAT
0	4.78613	0.428	0.017	0	pDCs	SLC7A11
0	4.75814	0.448	0.028	0	pDCs	ENTPD7
0	4.75713	0.284	0.016	0	pDCs	EPB41L1
0	4.70864	0.474	0.04	0	pDCs	OPN3
0	4.69411	0.29	0.008	0	pDCs	SLC35F3
0	4.61843	0.281	0.012	0	pDCs	TMEM8B
0	4.60691	0.455	0.022	0	pDCs	MAP1A
0	4.57643	0.946	0.23	0	pDCs	GPR183
0	4.55331	0.515	0.033	0	pDCs	P2RX1
0	4.54959	0.392	0.022	0	pDCs	NEK8
