# Supplementary material for: Single-cell and spatial transcriptomics reveal transplant-associated T cells and myeloid cells in human liver transplantation
Source: Front Immunol. 2026 Feb 4;17:1745647. doi: 10.3389/fimmu.2026.1745647 (PMC12913157; doi:10.3389/fimmu.2026.1745647)
Supplement: Supplementary file 6 [file Table5.xlsx]

## Sheet: Sheet1
p_val	avg_log2FC	pct.1	pct.2	p_val_adj	cluster	gene
1.17818e-49	3.20186	0.251	0.053	9.29315e-45	0	ZC3H12C
1.4585e-121	3.15887	0.604	0.162	1.15042e-116	0	CCL4
7.15085e-114	3.06187	0.521	0.125	5.64037e-109	0	TNFRSF9
2.39721e-59	2.94367	0.337	0.085	1.89085e-54	0	CRTAM
8.00628e-49	2.79699	0.253	0.055	6.31511e-44	0	TNFSF9
1.03533e-76	2.78039	0.433	0.125	8.1664e-72	0	MCTP2
2.67261e-75	2.66284	0.423	0.116	2.10807e-70	0	ENTPD1
2.60942e-47	2.61146	0.324	0.102	2.05823e-42	0	MYO1E
1.3648e-85	2.55283	0.458	0.121	1.07651e-80	0	HAVCR2
4.69347e-48	2.55229	0.27	0.064	3.70207e-43	0	SETBP1
8.60574e-72	2.46515	0.397	0.1	6.78795e-67	0	HLA-DQA1
2.71591e-60	2.40871	0.302	0.06	2.14223e-55	0	GZMH
4.13708e-73	2.40013	0.388	0.093	3.26321e-68	0	TNIP3
1.53997e-115	2.38042	0.642	0.213	1.21468e-110	0	NKG7
1.48304e-40	2.33102	0.316	0.113	1.16977e-35	0	CHST12
8.19071e-50	2.30647	0.281	0.066	6.46059e-45	0	CCL3L3
1.23656e-30	2.27366	0.257	0.093	9.75362e-26	0	EDARADD
6.55242e-38	2.24878	0.346	0.142	5.16835e-33	0	INPP5F
2.36447e-50	2.20282	0.367	0.127	1.86502e-45	0	ENTPD1-AS1
1.26583e-48	2.14635	0.399	0.156	9.98448e-44	0	OASL
6.3106e-109	2.138	0.727	0.319	4.97762e-104	0	ZEB2
7.69226e-29	2.13498	0.273	0.109	6.06743e-24	0	DNAJA4
1.06104e-80	2.09014	0.673	0.334	8.36913e-76	0	PAM
2.43386e-38	2.08418	0.363	0.153	1.91976e-33	0	GFOD1
3.74715e-66	2.08302	0.428	0.13	2.95564e-61	0	DTHD1
3.1344e-27	2.06796	0.32	0.156	2.47232e-22	0	MAP4K3
1.71492e-43	2.06011	0.285	0.08	1.35267e-38	0	PRF1
1.24108e-72	2.05314	0.522	0.201	9.78923e-68	0	GGA2
4.41044e-45	2.00555	0.427	0.191	3.47882e-40	0	FAM3C
3.51658e-22	1.99843	0.255	0.116	2.77377e-17	0	GPD2
6.4154e-46	1.95472	0.304	0.083	5.06028e-41	0	CCL3
1.31153e-83	1.926	0.474	0.132	1.0345e-78	0	CCL4L2
5.74609e-122	1.89867	0.875	0.569	4.53234e-117	0	CBLB
5.33198e-52	1.89763	0.429	0.169	4.20571e-47	0	ATF3
6.28996e-32	1.89642	0.326	0.143	4.96133e-27	0	KIF21A
2.553e-29	1.89319	0.309	0.137	2.01373e-24	0	GPR137B
6.62593e-25	1.87682	0.293	0.129	5.22633e-20	0	CDK14
1.31853e-36	1.87605	0.34	0.138	1.04002e-31	0	WHRN
1.30397e-147	1.87087	0.881	0.408	1.02853e-142	0	CCL5
5.51249e-59	1.84729	0.391	0.116	4.34809e-54	0	LAG3
4.30451e-70	1.81826	0.586	0.287	3.39527e-65	0	ASXL2
3.11649e-68	1.81198	0.615	0.324	2.45819e-63	0	RAB27A
2.05083e-36	1.81068	0.463	0.257	1.61763e-31	0	MIR181A1HG
3.28283e-73	1.81055	0.641	0.333	2.5894e-68	0	IKZF3
5.02178e-74	1.79673	0.666	0.36	3.96103e-69	0	NEDD9
1.82944e-21	1.7844	0.263	0.123	1.44301e-16	0	KLRD1
3.86867e-143	1.78344	0.913	0.581	3.05149e-138	0	LYST
9.90888e-35	1.77759	0.341	0.143	7.81583e-30	0	LDLR
1.49463e-37	1.77113	0.413	0.19	1.17892e-32	0	PDE7B
2.10517e-52	1.75756	0.686	0.474	1.6605e-47	0	UBE2H
9.89312e-65	3.26352	0.293	0.048	7.8034e-60	1	USP6NL
1.23664e-52	2.97878	0.276	0.055	9.75426e-48	1	CTH
3.89184e-58	2.59907	0.335	0.075	3.06976e-53	1	IGF1R
7.91454e-67	2.14982	0.469	0.14	6.24275e-62	1	PAK1
6.81904e-48	2.08624	0.359	0.106	5.37865e-43	1	TAMALIN
1.91151e-25	2.02238	0.261	0.095	1.50774e-20	1	EPHA4
1.57553e-31	1.97658	0.371	0.154	1.24273e-26	1	HOMER1
3.85085e-27	1.97049	0.257	0.087	3.03743e-22	1	NR3C2
1.40791e-34	1.87414	0.319	0.109	1.11052e-29	1	PELI2
4.03893e-35	1.84268	0.284	0.085	3.18578e-30	1	IRS2
1.36226e-51	1.8425	0.467	0.165	1.07451e-46	1	TRGC2
4.40015e-43	1.83953	0.448	0.186	3.47071e-38	1	CCDC57
1.08146e-43	1.80512	0.346	0.105	8.53027e-39	1	TTTY14
1.18704e-45	1.7872	0.427	0.155	9.36303e-41	1	ZFPM1
2.72939e-45	1.76702	0.416	0.146	2.15286e-40	1	PLAC8
3.09181e-23	1.7663	0.336	0.161	2.43872e-18	1	PGRMC2
4.50617e-33	1.75415	0.297	0.096	3.55433e-28	1	SCML1
5.62967e-62	1.74444	0.49	0.15	4.44051e-57	1	IKZF2
5.8521e-47	1.73344	0.658	0.39	4.61596e-42	1	ALG13
6.95227e-54	1.6882	0.601	0.289	5.48374e-49	1	METRNL
1.47742e-34	1.65927	0.499	0.245	1.16534e-29	1	AREG
8.3131e-29	1.64865	0.503	0.285	6.55712e-24	1	ERCC5
6.22677e-31	1.6425	0.535	0.301	4.91149e-26	1	FILIP1L
5.57553e-29	1.63215	0.25	0.075	4.39781e-24	1	SLC16A10
2.57956e-38	1.58877	0.594	0.338	2.03468e-33	1	CLASP2
1.04226e-19	1.54836	0.253	0.103	8.221e-15	1	FER
2.59703e-15	1.53244	0.295	0.157	2.04846e-10	1	STK38L
2.25439e-19	1.51919	0.299	0.141	1.7782e-14	1	LYAR
3.92421e-25	1.51422	0.312	0.131	3.0953e-20	1	FLNB
1.55489e-28	1.51271	0.588	0.384	1.22645e-23	1	CMSS1
5.20324e-11	1.5093	0.342	0.222	4.10416e-06	1	PGAP1
6.98302e-70	1.49346	0.868	0.658	5.508e-65	1	GPCPD1
1.21739e-18	1.4869	0.284	0.134	9.60239e-14	1	SLC16A3
1.78505e-30	1.46	0.406	0.185	1.40799e-25	1	PHLDB3
4.46297e-33	1.41404	0.42	0.183	3.52026e-28	1	CTSW
9.88183e-36	1.36193	0.584	0.329	7.79449e-31	1	GADD45B
1.36206e-42	1.36069	0.607	0.332	1.07436e-37	1	ISCA1
1.10034e-14	1.31728	0.251	0.123	8.67914e-10	1	BCL9L
8.4518e-14	1.31605	0.282	0.152	6.66653e-09	1	H2AJ
8.58664e-22	1.31463	0.361	0.177	6.77288e-17	1	GPR18
1.78954e-11	1.3101	0.28	0.164	1.41154e-06	1	ZNF141
2.82938e-18	1.30999	0.289	0.135	2.23173e-13	1	H2AX
2.25167e-20	1.30152	0.433	0.251	1.77605e-15	1	ZDBF2
2.94818e-17	1.29213	0.327	0.173	2.32544e-12	1	MARCKSL1
2.06281e-13	1.27548	0.25	0.124	1.62708e-08	1	ZNF184
8.76041e-38	1.2691	0.541	0.26	6.90995e-33	1	NUCB2
5.26763e-49	1.24853	0.647	0.308	4.15495e-44	1	AOAH
1.59589e-63	1.23807	0.87	0.636	1.25879e-58	1	FAM177A1
1.80167e-14	1.23223	0.346	0.198	1.42111e-09	1	POLR1F
7.48794e-37	1.22669	0.601	0.324	5.90626e-32	1	FOSL2
5.88471e-127	4.92957	0.374	0.021	4.64168e-122	2	LHFPL6
1.94553e-100	4.61486	0.408	0.046	1.53458e-95	2	NMB
4.87905e-90	4.33923	0.301	0.022	3.84845e-85	2	FZD3
1.75549e-89	3.57111	0.353	0.036	1.38468e-84	2	ICA1
3.72627e-115	3.18712	0.598	0.104	2.93917e-110	2	TSHZ2
3.5208e-98	3.12154	0.629	0.151	2.7771e-93	2	GNG4
3.70903e-90	3.01588	0.42	0.057	2.92557e-85	2	CD200
1.81547e-70	2.90498	0.35	0.049	1.43199e-65	2	ELAPOR1
4.15132e-52	2.74365	0.359	0.077	3.27444e-47	2	BTLA
2.66332e-69	2.5993	0.5	0.124	2.10074e-64	2	TNFRSF18
4.42402e-47	2.55541	0.267	0.044	3.48954e-42	2	KSR2
1.37578e-71	2.55524	0.549	0.146	1.08517e-66	2	TNFRSF4
2.10427e-60	2.51981	0.27	0.031	1.65978e-55	2	NEBL
6.07663e-42	2.48543	0.322	0.076	4.79306e-37	2	DRAIC
2.39442e-23	2.15503	0.285	0.097	1.88865e-18	2	PGM2L1
8.54911e-46	2.13916	0.466	0.142	6.74328e-41	2	TIAM1
2.67826e-43	2.02333	0.528	0.197	2.11253e-38	2	SESN3
1.45942e-32	2.01396	0.466	0.181	1.15115e-27	2	GEM
3.32944e-21	2.00994	0.288	0.105	2.62616e-16	2	GRAMD1A
9.82429e-26	1.88267	0.282	0.088	7.74911e-21	2	CCDC50
3.19289e-17	1.87106	0.264	0.104	2.51846e-12	2	LNCRNA-IUR
3.83669e-24	1.87035	0.282	0.092	3.02627e-19	2	DNPH1
3.11797e-23	1.87006	0.258	0.08	2.45936e-18	2	DAPP1
8.51704e-34	1.86574	0.433	0.157	6.71799e-29	2	CORO1B
3.24049e-27	1.85363	0.31	0.1	2.556e-22	2	PTPRM
4.37705e-66	1.82871	0.709	0.25	3.45249e-61	2	TIGIT
1.0698e-72	1.80266	0.629	0.18	8.43827e-68	2	GK
3.32827e-55	1.73944	0.617	0.227	2.62524e-50	2	BATF
2.38789e-37	1.69215	0.463	0.163	1.88349e-32	2	IGFLR1
8.43524e-25	1.69121	0.39	0.161	6.65347e-20	2	UST
2.89789e-31	1.63148	0.356	0.112	2.28577e-26	2	ST8SIA1
3.69461e-12	1.60446	0.359	0.204	2.9142e-07	2	THADA
8.94384e-29	1.60293	0.666	0.435	7.05463e-24	2	ITM2A
4.90412e-24	1.59323	0.313	0.108	3.86822e-19	2	CD59
3.89573e-21	1.59068	0.331	0.131	3.07284e-16	2	PHPT1
2.31692e-31	1.57481	0.429	0.157	1.82752e-26	2	SGPP2
4.96783e-39	1.56522	0.429	0.133	3.91848e-34	2	TOX2
1.85312e-64	1.53366	0.865	0.441	1.46169e-59	2	LDLRAD4
1.20731e-61	1.51577	0.521	0.133	9.5229e-57	2	CDK14
2.64784e-20	1.51278	0.291	0.108	2.08854e-15	2	MAL
1.08713e-29	1.50759	0.393	0.14	8.57492e-25	2	CD82
2.77912e-24	1.50367	0.509	0.265	2.19208e-19	2	LMNA
7.72932e-18	1.47968	0.298	0.121	6.09665e-13	2	GNA12
1.05669e-21	1.4754	0.31	0.111	8.33482e-17	2	SIT1
0.0034634	1.46713	0.31	0.23	1	2	MT2A
1.8617e-32	1.4463	0.58	0.283	1.46846e-27	2	PRDX1
4.21205e-33	1.44388	0.555	0.253	3.32234e-28	2	DUSP4
1.34163e-15	1.44186	0.261	0.103	1.05824e-10	2	ZNF281
6.59299e-21	1.43909	0.301	0.11	5.20035e-16	2	C2CD5-AS1
1.49776e-27	1.41518	0.506	0.231	1.18139e-22	2	CNIH1
1.14831e-49	2.77408	0.378	0.089	9.05754e-45	3	FHIT
1.22978e-46	2.62761	0.319	0.065	9.70013e-42	3	ABHD15-AS1
4.20722e-43	2.49832	0.322	0.071	3.31853e-38	3	SOX4
9.38171e-68	2.26948	0.507	0.116	7.40001e-63	3	RETREG1
9.12883e-35	2.25598	0.253	0.052	7.20055e-30	3	PCSK5
9.42747e-37	2.16981	0.273	0.057	7.4361e-32	3	KIAA1958
8.6097e-40	2.09918	0.349	0.087	6.79107e-35	3	CSGALNACT1
2.8961e-48	2.04635	0.51	0.161	2.28436e-43	3	MGAT4A
2.7076e-40	1.95598	0.484	0.171	2.13568e-35	3	PCBP3
1.00799e-28	1.92025	0.342	0.114	7.95076e-24	3	ARRDC2
3.65997e-31	1.87875	0.309	0.085	2.88688e-26	3	SLC16A10
2.32725e-41	1.85203	0.526	0.203	1.83567e-36	3	LEF1
5.10945e-33	1.78957	0.362	0.108	4.03018e-28	3	SCML1
2.98475e-24	1.77633	0.27	0.081	2.35428e-19	3	TRABD2A
2.53042e-62	1.77438	0.651	0.207	1.99592e-57	3	CCR7
3.61104e-31	1.75635	0.395	0.134	2.84828e-26	3	SELL
2.50085e-27	1.73818	0.316	0.097	1.97259e-22	3	RASGRP2
1.07726e-39	1.73694	0.484	0.163	8.4971e-35	3	SATB1
4.95189e-22	1.72506	0.286	0.097	3.9059e-17	3	LYPD3
3.4782e-59	1.68373	0.895	0.537	2.7435e-54	3	SSH2
2.41822e-76	1.57256	0.918	0.6	1.90742e-71	3	RPS17
1.43365e-18	1.55382	0.25	0.085	1.13082e-13	3	SATB1-AS1
7.69899e-47	1.51841	0.648	0.256	6.07274e-42	3	KLF3
6.78252e-55	1.5134	0.849	0.472	5.34985e-50	3	CD55
2.42241e-42	1.45797	0.766	0.428	1.91072e-37	3	CAMK4
1.52251e-78	1.45185	0.934	0.736	1.20091e-73	3	RPL7
7.8459e-91	1.4481	0.97	0.905	6.18861e-86	3	RPS3A
1.74979e-47	1.44181	0.737	0.349	1.38018e-42	3	ABLIM1
5.67743e-20	1.4318	0.352	0.146	4.47818e-15	3	KCNQ5
2.86476e-30	1.42291	0.342	0.101	2.25963e-25	3	IGF1R
1.47645e-20	1.3631	0.493	0.252	1.16458e-15	3	NELL2
9.03397e-14	1.35753	0.266	0.113	7.12572e-09	3	MAL
4.02893e-15	1.34201	0.345	0.17	3.1779e-10	3	ALKBH7
1.12194e-68	1.33466	0.918	0.764	8.84954e-64	3	EEF1B2
2.3701e-55	1.3196	0.908	0.635	1.86946e-50	3	BACH2
2.63431e-81	1.31359	0.954	0.846	2.07786e-76	3	RPS13
1.79186e-44	1.30599	0.803	0.461	1.41337e-39	3	GAS5
1.20847e-14	1.3042	0.306	0.135	9.53208e-10	3	TTTY14
7.48473e-19	1.30112	0.349	0.144	5.90373e-14	3	CLN8
5.90555e-63	1.27859	0.934	0.714	4.65812e-58	3	RPL23
2.45436e-41	1.27439	0.776	0.435	1.93592e-36	3	LDHB
1.61174e-27	1.27133	0.474	0.206	1.27129e-22	3	PLCL1
1.37402e-69	1.25356	0.954	0.867	1.08379e-64	3	RPL9
1.18051e-67	1.24473	0.938	0.825	9.31154e-63	3	RPS5
1.28338e-78	1.24451	0.977	0.887	1.01229e-73	3	RPS6
1.33218e-65	1.24068	0.928	0.785	1.05078e-60	3	RPL22
2.67178e-79	1.23496	0.951	0.892	2.10742e-74	3	RPL21
4.97797e-18	1.23271	0.444	0.231	3.92647e-13	3	NOSIP
6.54136e-83	1.23211	0.967	0.887	5.15963e-78	3	RPS23
3.71781e-74	1.23078	0.961	0.861	2.9325e-69	3	RPS4X
5.99638e-33	2.51311	0.285	0.065	4.72976e-28	4	TIMP1
1.21532e-28	2.18552	0.363	0.119	9.58605e-24	4	SNED1
3.12967e-25	1.99931	0.266	0.071	2.46859e-20	4	SVIL
2.45603e-41	1.7772	0.652	0.283	1.93725e-36	4	GPR183
3.98652e-42	1.53512	0.566	0.187	3.14445e-37	4	TGFBR3
2.47323e-43	1.47268	0.959	0.848	1.95081e-38	4	FTH1
8.80712e-42	1.36096	0.85	0.483	6.94679e-37	4	IL7R
4.06034e-22	1.32742	0.468	0.207	3.20268e-17	4	ETV3
2.11317e-16	1.26315	0.461	0.24	1.6668e-11	4	AP3M2
1.3846e-16	1.25819	0.3	0.112	1.09213e-11	4	SH3YL1
1.91447e-19	1.24068	0.502	0.248	1.51007e-14	4	SNHG16
2.67043e-31	1.22419	0.614	0.248	2.10636e-26	4	ANK3
2.57125e-25	1.2149	0.644	0.336	2.02813e-20	4	ITGB1
2.31175e-20	1.18624	0.393	0.153	1.82344e-15	4	SLCO3A1
1.27515e-24	1.17528	0.663	0.339	1.0058e-19	4	CRYBG1
2.27287e-16	1.16331	0.494	0.265	1.79277e-11	4	RNASET2
1.57196e-30	1.15934	0.753	0.488	1.23991e-25	4	S100A4
4.17734e-36	1.14653	0.835	0.517	3.29496e-31	4	LTB
7.33871e-18	1.10607	0.573	0.326	5.78855e-13	4	OGDH
3.52917e-07	1.0998	0.318	0.192	0.027837	4	DCTN6-DT
2.00979e-06	1.09858	0.266	0.155	0.158527	4	GPR171
1.36882e-08	1.05072	0.285	0.147	0.00107969	4	PATJ
3.33774e-23	0.99818	0.693	0.396	2.63271e-18	4	EMP3
3.2801e-14	0.995675	0.551	0.317	2.58724e-09	4	S100A11
1.30928e-10	0.992568	0.483	0.286	1.03272e-05	4	PLIN2
1.18744e-27	0.992224	0.858	0.629	9.36615e-23	4	CD52
8.52141e-08	0.98254	0.255	0.133	0.00672144	4	NME3
1.46482e-11	0.97677	0.307	0.142	1.15541e-06	4	TAMALIN
8.70771e-29	0.967029	0.798	0.478	6.86838e-24	4	P2RY8
2.37857e-23	0.941469	0.82	0.569	1.87614e-18	4	ARL4C
1.41347e-15	0.930829	0.532	0.3	1.11491e-10	4	PTGER4
8.57669e-10	0.927708	0.303	0.15	6.76504e-05	4	ICAM2
1.02528e-11	0.926612	0.341	0.164	8.08711e-07	4	GLIPR1
7.25164e-23	0.92213	0.824	0.557	5.71988e-18	4	KLF2
3.92527e-08	0.919381	0.333	0.185	0.00309613	4	SLFN11
1.82967e-15	0.918757	0.697	0.484	1.44319e-10	4	BORCS5
1.11382e-07	0.91841	0.434	0.277	0.0087855	4	ARHGAP10
1.14538e-09	0.915587	0.296	0.143	9.03443e-05	4	FLT3LG
1.21293e-23	0.913913	0.861	0.641	9.56725e-19	4	VIM
1.09495e-10	0.90549	0.581	0.388	8.63661e-06	4	DDIT4
3.89373e-10	0.90474	0.281	0.131	3.07126e-05	4	SORL1
2.80009e-09	0.896819	0.36	0.199	0.000220862	4	DNAJB9
8.32171e-10	0.895043	0.341	0.178	6.56392e-05	4	RORA-AS1
1.69441e-12	0.892291	0.337	0.154	1.3365e-07	4	PLP2
6.7435e-09	0.889255	0.416	0.247	0.000531907	4	TSPO
2.49712e-13	0.887532	0.386	0.184	1.96965e-08	4	MARCKSL1
6.55596e-08	0.87309	0.532	0.38	0.00517114	4	ABLIM1
1.52649e-20	0.865926	0.697	0.407	1.20405e-15	4	PBX4
6.64275e-20	0.861632	0.779	0.497	5.2396e-15	4	S100A6
3.18741e-22	0.86117	0.805	0.525	2.51413e-17	4	S100A10
1.82923e-38	2.7804	0.279	0.052	1.44285e-33	5	IL18R1
1.14003e-38	2.48174	0.34	0.078	8.99223e-34	5	CD40LG
1.88828e-38	2.23557	0.381	0.096	1.48942e-33	5	ADAM19
2.35557e-38	2.11998	0.357	0.084	1.858e-33	5	FRMD4B
1.03446e-15	2.07173	0.299	0.118	8.1595e-11	5	TNFSF10
6.85309e-18	1.82772	0.426	0.202	5.40551e-13	5	IFNG-AS1
3.30325e-13	1.7943	0.578	0.386	2.6055e-08	5	CDC14A
6.2379e-17	1.69433	0.311	0.12	4.92027e-12	5	APOL3
3.33466e-15	1.68591	0.283	0.108	2.63028e-10	5	IFNGR1
5.21778e-27	1.6804	0.361	0.112	4.11562e-22	5	IL12RB2
1.34565e-26	1.64798	0.418	0.153	1.06141e-21	5	SLCO3A1
5.24647e-26	1.6224	0.492	0.204	4.13826e-21	5	TTC39C
4.24142e-19	1.61108	0.455	0.213	3.3455e-14	5	ERN1
6.27396e-08	1.6044	0.393	0.245	0.00494871	5	IFNG
1.43649e-22	1.60341	0.389	0.148	1.13306e-17	5	CD4
1.33215e-20	1.53557	0.414	0.173	1.05076e-15	5	GIMAP4
5.35674e-36	1.50579	0.799	0.456	4.22524e-31	5	RORA
9.84311e-14	1.48737	0.27	0.109	7.76395e-09	5	TNFRSF25
7.08077e-10	1.48735	0.254	0.12	5.5851e-05	5	PIK3CB
1.1015e-21	1.4632	0.5	0.238	8.68829e-17	5	MGAT5
2.10093e-33	1.45321	0.77	0.397	1.65715e-28	5	ANXA1
1.74373e-13	1.44216	0.283	0.118	1.3754e-08	5	CERK
4.06101e-21	1.43945	0.516	0.245	3.20321e-16	5	SMAD3
4.06187e-12	1.43803	0.287	0.126	3.20388e-07	5	ZNF652
1.56751e-16	1.43624	0.516	0.271	1.23641e-11	5	NABP1
2.05621e-07	1.41874	0.27	0.14	0.0162187	5	LIMA1
1.34093e-08	1.3705	0.258	0.129	0.00105769	5	ZFYVE28
5.95911e-12	1.36065	0.336	0.163	4.70037e-07	5	GNAQ
1.73478e-11	1.33836	0.475	0.29	1.36834e-06	5	GZMA
3.79871e-23	1.3272	0.648	0.362	2.99631e-18	5	TC2N
7.15733e-11	1.29568	0.34	0.175	5.64548e-06	5	GBP1
2.37362e-11	1.2894	0.27	0.119	1.87224e-06	5	STOM
3.77684e-15	1.25562	0.508	0.281	2.97906e-10	5	SLC9A9
9.41256e-10	1.25216	0.324	0.166	7.42435e-05	5	NPC1
1.23555e-10	1.25057	0.344	0.18	9.74564e-06	5	RORA-AS1
6.66788e-18	1.23324	0.676	0.412	5.25943e-13	5	PBX4
1.22956e-07	1.21378	0.266	0.144	0.00969843	5	KIF1B
1.07125e-07	1.21055	0.311	0.178	0.00844967	5	LRIG1
1.98262e-06	1.20499	0.418	0.307	0.156383	5	CRY1
1.15448e-11	1.18282	0.467	0.26	9.10618e-07	5	GBP5
1.73616e-15	1.17793	0.623	0.363	1.36943e-10	5	STK24
1.59718e-07	1.17137	0.328	0.2	0.012598	5	KAT2B
3.93956e-09	1.16586	0.418	0.248	0.000310741	5	LCP2
4.51065e-10	1.15761	0.254	0.114	3.55787e-05	5	PTPRM
6.27766e-16	1.15668	0.32	0.126	4.95163e-11	5	IFFO2
3.8368e-17	1.15461	0.492	0.248	3.02635e-12	5	CD5
6.43207e-12	1.13516	0.258	0.103	5.07342e-07	5	GIMAP5
7.38002e-16	1.13178	0.418	0.199	5.82114e-11	5	MCOLN2
1.52834e-06	1.12617	0.439	0.299	0.120551	5	SLC4A7
1.8126e-13	1.11858	0.377	0.18	1.42972e-08	5	SLAMF1
