# Supplementary material for: Single-cell and spatial transcriptomics reveal transplant-associated T cells and myeloid cells in human liver transplantation
Source: Front Immunol. 2026 Feb 4;17:1745647. doi: 10.3389/fimmu.2026.1745647 (PMC12913157; doi:10.3389/fimmu.2026.1745647)
Supplement: Supplementary file 8 [file Table7.xlsx]

## Sheet: Sheet1
p_val	avg_log2FC	pct.1	pct.2	p_val_adj	cluster	gene
0	2.67514	0.482	0.099	0	0	ETV1
3.08763e-177	2.6198	0.279	0.058	2.43543e-172	0	MS4A6A
0	2.60338	0.738	0.171	0	0	CTLA4
0	2.5219	0.507	0.117	0	0	CDK14
0	2.48443	0.48	0.107	0	0	ZC3H12C
6.87085e-273	2.44413	0.498	0.137	5.41952e-268	0	ATP8B4
0	2.41964	0.6	0.161	0	0	INPP5F
4.14639e-216	2.39949	0.338	0.071	3.27055e-211	0	PRRG4
2.34435e-264	2.25652	0.455	0.113	1.84915e-259	0	SGPP2
1.09564e-124	2.23169	0.32	0.108	8.64206e-120	0	ANTXR2
0	2.17747	0.625	0.192	0	0	MYO1E
0	2.0596	0.736	0.21	0	0	ENTPD1
9.46292e-160	2.04636	0.365	0.113	7.46407e-155	0	BAG3
0	2.0368	0.632	0.212	0	0	ENTPD1-AS1
4.39769e-191	1.98378	0.414	0.122	3.46877e-186	0	EDARADD
1.92083e-92	1.97294	0.268	0.094	1.5151e-87	0	NDFIP2
4.02485e-99	1.96849	0.25	0.079	3.17468e-94	0	MTMR8
6.48294e-297	1.95314	0.693	0.28	5.11355e-292	0	FAM3C
0	1.94633	0.704	0.218	0	0	PDE7B
0	1.94017	0.716	0.271	0	0	MIR155HG
1.05066e-203	1.93977	0.397	0.103	8.2873e-199	0	LAYN
2.30387e-224	1.90997	0.493	0.152	1.81723e-219	0	VCAM1
0	1.89261	0.869	0.463	0	0	PAM
9.04941e-182	1.87225	0.448	0.149	7.1379e-177	0	CCDC141
2.48962e-197	1.86246	0.502	0.18	1.96373e-192	0	MAP4K3
2.4676e-174	1.8551	0.637	0.328	1.94637e-169	0	PELI1
0	1.84849	0.769	0.25	0	0	HAVCR2
1.58144e-235	1.82681	0.595	0.226	1.24739e-230	0	PHLDA1
6.71703e-128	1.81158	0.326	0.105	5.29819e-123	0	FCGR3A
1.00621e-146	1.81002	0.417	0.155	7.93669e-142	0	TXK
9.60942e-217	1.79133	0.575	0.224	7.57962e-212	0	NAB1
1.96493e-158	1.75384	0.564	0.271	1.54988e-153	0	EEIG2
0	1.72595	0.841	0.385	0	0	SNX9
1.26659e-89	1.72036	0.255	0.087	9.9905e-85	0	SNAP47
1.6888e-128	1.70464	0.411	0.162	1.33207e-123	0	LRRC8B
3.1155e-232	1.70336	0.628	0.252	2.45742e-227	0	PRDM1
3.3051e-231	1.65609	0.699	0.322	2.60696e-226	0	MIR181A1HG
1.81935e-267	1.65113	0.821	0.452	1.43505e-262	0	AHI1
7.02527e-141	1.63684	0.621	0.337	5.54132e-136	0	LDLRAD4
1.71294e-150	1.63193	0.532	0.236	1.35112e-145	0	CCL3
1.09084e-106	1.62453	0.399	0.169	8.60418e-102	0	ID3
1.80293e-105	1.61233	0.336	0.125	1.4221e-100	0	CD70
2.87372e-71	1.60798	0.261	0.105	2.26671e-66	0	DDI2
3.30472e-74	1.60445	0.359	0.171	2.60667e-69	0	CEACAM21
1.10952e-114	1.59051	0.318	0.107	8.7516e-110	0	CCL3-AS1
5.43058e-207	1.58932	0.62	0.26	4.28348e-202	0	DUSP4
0	1.58848	0.838	0.379	0	0	TNFRSF9
6.61043e-222	1.576	0.816	0.562	5.21411e-217	0	UBE2H
1.02902e-114	1.56555	0.515	0.271	8.11661e-110	0	ANKRD28
7.95189e-95	1.55773	0.314	0.119	6.27221e-90	0	WARS1
0	4.97084	0.433	0.019	0	1	USP6NL
0	4.50077	0.289	0.018	0	1	SLC16A10
0	4.14132	0.329	0.026	0	1	SCML1
0	4.004	0.363	0.03	0	1	IGF1R
2.99451e-255	3.32947	0.342	0.05	2.36198e-250	1	CTH
1.51087e-267	3.19713	0.354	0.05	1.19173e-262	1	TAMALIN
1.65463e-236	3.1198	0.426	0.093	1.30513e-231	1	TTTY14
2.98657e-233	3.09263	0.296	0.038	2.35572e-228	1	ZNF683
0	3.02116	0.58	0.106	0	1	PAK1
1.63766e-240	3.01904	0.34	0.051	1.29174e-235	1	FAAH2
4.81733e-213	2.9046	0.306	0.046	3.79976e-208	1	PELI2
6.95047e-175	2.83927	0.473	0.153	5.48232e-170	1	PGAP1
8.5754e-207	2.79955	0.359	0.072	6.76402e-202	1	CLN8
0	2.74503	0.46	0.068	0	1	LEF1
2.16549e-190	2.68408	0.296	0.049	1.70808e-185	1	SAMD12
1.92583e-172	2.65161	0.303	0.058	1.51904e-167	1	FER
5.50497e-194	2.59255	0.321	0.058	4.34215e-189	1	NCR3
2.22972e-143	2.59217	0.27	0.056	1.75873e-138	1	IFITM3
3.50383e-240	2.50267	0.441	0.096	2.76371e-235	1	PHLDB3
6.646e-204	2.49743	0.551	0.187	5.24216e-199	1	FILIP1L
1.54578e-151	2.48241	0.339	0.084	1.21926e-146	1	EPHA4
1.33468e-219	2.4519	0.454	0.113	1.05276e-214	1	KLRC2
1.9229e-263	2.44629	0.685	0.243	1.51673e-258	1	AREG
4.07847e-220	2.43448	0.521	0.159	3.21697e-215	1	CCDC57
3.48513e-223	2.43326	0.563	0.18	2.74897e-218	1	ABTB3
3.62466e-165	2.28851	0.632	0.304	2.85903e-160	1	CMSS1
4.07885e-113	2.25033	0.259	0.063	3.21727e-108	1	RETREG1
3.16369e-130	2.22752	0.312	0.08	2.49542e-125	1	SNED1
3.47319e-119	2.20612	0.352	0.114	2.73954e-114	1	CHPT1
0	2.19008	0.741	0.235	0	1	LTB
2.7078e-139	2.14468	0.364	0.106	2.13583e-134	1	FLNB
4.87165e-156	2.12443	0.47	0.157	3.84261e-151	1	HOMER1
1.85819e-100	2.11336	0.251	0.065	1.46569e-95	1	ALG13-AS1
9.06738e-198	2.11172	0.449	0.114	7.15207e-193	1	PLAC8
2.14864e-197	2.0964	0.745	0.404	1.69478e-192	1	ALG13
1.01808e-290	2.02491	0.99	0.896	8.03033e-286	1	FTH1
0	1.99618	0.811	0.207	0	1	IL7R
1.45124e-122	1.99074	0.469	0.195	1.14469e-117	1	ARL4A
0	1.97691	0.944	0.429	0	1	BACH2
9.68509e-83	1.97174	0.262	0.083	7.63931e-78	1	PCBP3
2.81489e-151	1.95039	0.536	0.216	2.2203e-146	1	CHMP1B
2.86508e-157	1.94999	0.461	0.149	2.25989e-152	1	IFNG-AS1
1.75633e-152	1.94869	0.421	0.128	1.38534e-147	1	ZBTB10
1.26953e-276	1.91777	0.821	0.393	1.00137e-271	1	CD55
5.56269e-125	1.90158	0.565	0.281	4.38768e-120	1	ERCC5
1.30374e-166	1.89721	0.543	0.205	1.02835e-161	1	TMEM184C
5.90347e-229	1.88192	0.693	0.281	4.65648e-224	1	PRMT9
3.85625e-108	1.8673	0.323	0.099	3.04169e-103	1	SSBP2
2.32924e-298	1.8423	0.926	0.681	1.83724e-293	1	GPCPD1
7.64228e-96	1.84077	0.339	0.118	6.028e-91	1	BAZ2B
6.84765e-106	1.99613	0.369	0.132	5.40122e-101	2	ENC1
1.81228e-148	1.78259	0.618	0.291	1.42947e-143	2	AUTS2
5.49038e-69	1.51031	0.455	0.248	4.33065e-64	2	ALOX5AP
4.49361e-37	1.29279	0.377	0.239	3.54442e-32	2	LMNB1
6.67287e-80	1.14317	0.843	0.641	5.26336e-75	2	CCL4
2.63566e-110	1.14226	0.769	0.496	2.07893e-105	2	GZMK
7.60873e-25	1.09218	0.302	0.194	6.00154e-20	2	HLA-DQB1
1.26292e-61	1.08968	0.624	0.414	9.96151e-57	2	TC2N
4.28598e-23	1.07436	0.302	0.197	3.38065e-18	2	ST3GAL5
6.15695e-39	1.07235	0.472	0.322	4.85642e-34	2	CMC1
1.03563e-74	1.0611	0.644	0.434	8.16875e-70	2	HLA-DPA1
3.22198e-76	1.0586	0.714	0.521	2.5414e-71	2	HLA-DPB1
2.42972e-82	1.05606	0.782	0.608	1.91649e-77	2	TUBA4A
1.22275e-18	1.05134	0.325	0.233	9.6447e-14	2	CPB2-AS1
1.64203e-14	1.05116	0.265	0.189	1.29518e-09	2	PDCL3
1.97368e-19	1.04437	0.303	0.211	1.55678e-14	2	FKBP11
1.9159e-61	1.04077	0.485	0.267	1.51121e-56	2	PPP2R2B
8.14272e-47	1.0395	0.573	0.405	6.42274e-42	2	CDK6
1.7523e-102	1.00435	0.784	0.553	1.38216e-97	2	GZMM
6.72049e-122	0.999302	0.859	0.603	5.30092e-117	2	PDE4B
9.75427e-128	0.966138	0.906	0.706	7.69388e-123	2	CXCR4
6.14595e-35	0.964456	0.468	0.334	4.84774e-30	2	JMJD6
2.94673e-87	0.958211	0.851	0.713	2.32429e-82	2	CCNH
1.54854e-18	0.953717	0.276	0.176	1.22145e-13	2	KLRB1
8.76681e-70	0.929539	0.66	0.427	6.915e-65	2	GZMH
7.37911e-16	0.916639	0.312	0.226	5.82042e-11	2	PLCG2
1.49932e-44	0.914869	0.551	0.394	1.18262e-39	2	GALNT11
4.82645e-114	0.908797	0.931	0.825	3.80696e-109	2	SYTL3
6.58597e-66	0.907881	0.749	0.627	5.19481e-61	2	TERF2IP
1.38187e-35	0.900398	0.474	0.336	1.08998e-30	2	SH2D1A
5.51373e-75	0.895735	0.814	0.589	4.34907e-70	2	AOAH
7.21899e-12	0.876694	0.306	0.242	5.69412e-07	2	EPG5
3.93703e-113	0.868465	0.918	0.764	3.10541e-108	2	CST7
4.61641e-18	0.866061	0.346	0.256	3.64129e-13	2	GPR171
3.06072e-23	0.861036	0.388	0.268	2.4142e-18	2	CXCR6
1.31036e-09	0.84928	0.272	0.218	0.000103357	2	PDCD5
1.06233e-09	0.843995	0.255	0.195	8.37932e-05	2	ISG20L2
2.49492e-10	0.835032	0.557	0.483	1.96792e-05	2	CCL4L2
1.26319e-49	0.831078	0.683	0.53	9.96364e-45	2	TENT5C
2.23446e-43	0.813823	0.659	0.523	1.76248e-38	2	TRBC1
5.94589e-39	0.813721	0.528	0.363	4.68994e-34	2	TNIP3
3.138e-21	0.813157	0.387	0.282	2.47516e-16	2	MTFR1
8.54496e-64	0.81208	0.777	0.672	6.74e-59	2	DDX24
9.25313e-20	0.807002	0.413	0.312	7.2986e-15	2	PIK3AP1
1.00405e-43	0.799612	0.631	0.481	7.91968e-39	2	GGA2
2.8925e-16	0.795724	0.352	0.265	2.28152e-11	2	TBC1D2B
9.06474e-60	0.792059	0.767	0.584	7.15e-55	2	HLA-DRB1
2.70516e-30	0.786264	0.598	0.483	2.13375e-25	2	DDIT4
1.96284e-44	0.78077	0.679	0.562	1.54823e-39	2	IDI1
7.16022e-08	0.776623	0.272	0.214	0.00564777	2	MAF
0	4.72066	0.479	0.034	0	3	FGFBP2
1.53655e-220	3.18956	0.32	0.041	1.21198e-215	3	RAP1GAP2
1.40238e-266	2.92897	0.528	0.11	1.10615e-261	3	C1orf21
1.06148e-155	2.11749	0.485	0.143	8.37265e-151	3	KLF3
3.36081e-82	1.98469	0.331	0.111	2.65091e-77	3	SLCO3A1
5.29361e-96	1.84973	0.39	0.134	4.17544e-91	3	PLAC8
5.12711e-57	1.68941	0.37	0.167	4.04411e-52	3	AGPAT4
1.11264e-53	1.68037	0.313	0.131	8.77615e-49	3	CEP78
3.95062e-51	1.58808	0.333	0.147	3.11613e-46	3	MYBL1
6.14453e-37	1.43611	0.284	0.133	4.84662e-32	3	SPON2
4.14753e-28	1.4189	0.263	0.135	3.27145e-23	3	LYN
4.43953e-48	1.37749	0.405	0.212	3.50177e-43	3	PLEK
1.10731e-66	1.35582	0.38	0.156	8.73411e-62	3	GNLY
1.1725e-62	1.35062	0.496	0.258	9.24833e-58	3	TGFBR3
7.67259e-106	1.32719	0.71	0.402	6.05191e-101	3	SYNE1
5.10488e-32	1.30175	0.269	0.13	4.02658e-27	3	SSBP3
1.12853e-38	1.26061	0.363	0.192	8.90154e-34	3	DSTN
5.12724e-90	1.25684	0.752	0.474	4.04422e-85	3	P2RY8
2.18563e-26	1.23416	0.271	0.143	1.72396e-21	3	SELPLG
5.0533e-47	1.23204	0.329	0.144	3.98589e-42	3	ENC1
1.03899e-34	1.20882	0.313	0.157	8.19526e-30	3	CDKN2D
5.20658e-39	1.16485	0.468	0.285	4.10679e-34	3	TFDP2
4.8128e-28	1.14687	0.25	0.121	3.79619e-23	3	LPCAT1
1.50232e-45	1.13882	0.522	0.326	1.18499e-40	3	STK38
4.63126e-36	1.12426	0.492	0.327	3.653e-31	3	EFHD2
9.01919e-56	1.07096	0.582	0.336	7.11407e-51	3	GZMB
8.46404e-29	1.06229	0.316	0.169	6.67618e-24	3	RAB29
5.27327e-34	1.02154	0.614	0.463	4.1594e-29	3	TXNIP
5.37117e-61	1.01913	0.69	0.459	4.23662e-56	3	SAMD3
1.10945e-69	1.01245	0.768	0.589	8.75101e-65	3	S100A10
3.73926e-14	0.988079	0.261	0.166	2.94941e-09	3	PDGFD
7.73934e-25	0.984251	0.311	0.177	6.10456e-20	3	TPST2
4.54703e-49	0.981881	0.59	0.381	3.58656e-44	3	BIN2
5.18185e-56	0.976466	0.675	0.476	4.08729e-51	3	EMP3
1.06116e-36	0.975663	0.522	0.341	8.37013e-32	3	RASA3
3.16452e-44	0.960838	0.561	0.366	2.49608e-39	3	DIP2A
3.48326e-47	0.947688	0.634	0.438	2.74749e-42	3	GZMH
8.72214e-27	0.927344	0.487	0.334	6.87976e-22	3	MYO1F
8.1349e-104	0.926355	0.935	0.855	6.41657e-99	3	NKG7
1.07007e-15	0.91402	0.25	0.152	8.44041e-11	3	S1PR4
5.15479e-24	0.907575	0.522	0.387	4.06594e-19	3	ITGB1
1.49033e-72	0.891264	0.82	0.623	1.17553e-67	3	ARL4C
2.62669e-16	0.886361	0.295	0.187	2.07185e-11	3	PTPRE
6.45728e-29	0.886139	0.487	0.323	5.09331e-24	3	C12orf75
2.27117e-15	0.880339	0.309	0.204	1.79143e-10	3	RPTOR
1.38533e-29	0.859142	0.519	0.363	1.0927e-24	3	FLNA
1.97589e-14	0.857906	0.277	0.178	1.55852e-09	3	GALNT10
4.11197e-24	0.851088	0.253	0.127	3.2434e-19	3	A2M
1.74562e-19	0.84443	0.281	0.162	1.37689e-14	3	LLGL2
1.61501e-18	0.839653	0.31	0.188	1.27387e-13	3	TMEM71
5.92024e-87	2.25749	0.352	0.12	4.66971e-82	4	NFE2L3
9.15096e-45	1.78601	0.334	0.16	7.21801e-40	4	EGR1
7.26492e-80	1.61711	0.5	0.237	5.73035e-75	4	NEU1
3.01524e-35	1.56228	0.362	0.2	2.37833e-30	4	HOOK2
4.27069e-113	1.55563	0.741	0.457	3.36859e-108	4	FOSB
4.50084e-67	1.52758	0.745	0.562	3.55013e-62	4	FOS
3.3005e-108	1.51874	0.893	0.701	2.60334e-103	4	JUN
3.32572e-45	1.48123	0.402	0.215	2.62323e-40	4	CITED2
5.83004e-35	1.42394	0.549	0.392	4.59856e-30	4	INTS6
9.55564e-21	1.38837	0.348	0.233	7.5372e-16	4	GLA
8.47419e-29	1.36678	0.329	0.183	6.68419e-24	4	IER5L
3.9948e-09	1.36205	0.339	0.273	0.000315098	4	CCL3L3
6.44275e-92	1.34865	0.838	0.666	5.08185e-87	4	BTG2
8.76755e-42	1.33064	0.473	0.288	6.91558e-37	4	SERTAD1
4.42207e-80	1.32247	0.797	0.591	3.48799e-75	4	NFKBIA
2.70151e-28	1.31979	0.394	0.243	2.13087e-23	4	CD83
2.83499e-70	1.31086	0.775	0.586	2.23615e-65	4	IER2
8.41903e-109	1.2917	0.917	0.734	6.64068e-104	4	DNAJB1
5.90861e-49	1.2899	0.515	0.305	4.66053e-44	4	NR4A1
3.1169e-20	1.28094	0.324	0.203	2.45852e-15	4	ANKRD37
1.26103e-28	1.25746	0.436	0.286	9.9466e-24	4	NABP1
3.91758e-44	1.25379	0.817	0.693	3.09007e-39	4	SQSTM1
2.42018e-37	1.2008	0.603	0.434	1.90897e-32	4	GADD45B
2.12097e-38	1.18188	0.74	0.598	1.67295e-33	4	ANXA1
7.50866e-22	1.18049	0.277	0.155	5.92261e-17	4	HEXIM1
1.36124e-120	1.17376	0.962	0.816	1.0737e-115	4	JUNB
4.39296e-48	1.16527	0.579	0.381	3.46504e-43	4	MYADM
5.07161e-104	1.16023	0.965	0.873	4.00034e-99	4	CD69
6.6871e-32	1.15381	0.329	0.174	5.27459e-27	4	MARCKSL1
4.12066e-31	1.14362	0.531	0.385	3.25025e-26	4	SNHG5
3.19924e-23	1.14288	0.569	0.443	2.52346e-18	4	IFNG
3.95979e-54	1.13483	0.638	0.421	3.12337e-49	4	PPP1R10
1.93829e-45	1.1283	0.721	0.558	1.52887e-40	4	HSPA1B
9.53452e-23	1.12413	0.314	0.187	7.52054e-18	4	NFKBID
1.36414e-37	1.11406	0.77	0.673	1.07599e-32	4	HSPA1A
7.49596e-09	1.09451	0.302	0.23	0.000591259	4	ZFAND2A
1.05097e-05	1.09403	0.346	0.295	0.828975	4	RIGI
6.40854e-18	1.09095	0.324	0.213	5.05487e-13	4	PLK3
1.00541e-57	1.07818	0.811	0.642	7.93036e-53	4	DUSP1
1.22052e-29	1.06244	0.4	0.236	9.62709e-25	4	PPP1R13B
5.77267e-12	1.05436	0.294	0.209	4.55331e-07	4	TANK-AS1
2.09101e-12	1.04588	0.26	0.174	1.64933e-07	4	DNAJB4
9.947e-66	1.04424	0.879	0.722	7.84589e-61	4	KLF6
5.59285e-119	1.04322	0.97	0.879	4.41147e-114	4	DNAJA1
5.56143e-16	1.03562	0.329	0.224	4.38669e-11	4	SNHG12
1.19161e-11	1.02714	0.251	0.167	9.39902e-07	4	ABHD5
6.75174e-09	1.01148	0.259	0.186	0.000532557	4	RBKS
4.40944e-44	1.00692	0.668	0.49	3.47804e-39	4	BRD2
5.71417e-27	0.991858	0.589	0.451	4.50717e-22	4	H4C3
1.42054e-41	0.98982	0.631	0.445	1.12048e-36	4	TUBA1A
7.59521e-32	1.33308	0.365	0.192	5.99088e-27	5	GPR183
1.66578e-18	1.32452	0.363	0.241	1.31391e-13	5	STMN1
2.23439e-23	1.20384	0.377	0.222	1.76242e-18	5	FILIP1L
1.05845e-22	1.1453	0.276	0.144	8.34872e-18	5	IL12RB2
5.17544e-22	1.14509	0.297	0.162	4.08223e-17	5	IFNGR1
2.7944e-32	1.09166	0.649	0.467	2.20414e-27	5	TUBA1B
1.21318e-34	1.04504	0.625	0.424	9.56922e-30	5	TC2N
1.44689e-21	1.0213	0.501	0.333	1.14126e-16	5	CMSS1
2.82394e-33	0.976034	0.475	0.275	2.22744e-28	5	SNHG16
3.78085e-50	0.938855	0.678	0.404	2.98222e-45	5	PBX4
4.6072e-16	0.909542	0.302	0.183	3.63402e-11	5	ANKH
1.03891e-07	0.882758	0.321	0.251	0.0081946	5	TUBB
3.38512e-15	0.816837	0.311	0.192	2.67008e-10	5	DCTN6-DT
3.2277e-12	0.806488	0.335	0.228	2.54592e-07	5	PLCG2
4.16855e-16	0.806348	0.36	0.23	3.28803e-11	5	SLFN11
8.91553e-24	0.79926	0.437	0.269	7.0323e-19	5	TRAT1
3.57727e-18	0.782786	0.358	0.224	2.82164e-13	5	H2AX
4.8332e-45	0.776525	0.743	0.487	3.81228e-40	5	ELL2
2.74414e-14	0.76536	0.255	0.15	2.1645e-09	5	SATB1
1.04999e-18	0.760934	0.36	0.217	8.28197e-14	5	CYSTM1
3.78433e-53	0.756097	0.888	0.679	2.98497e-48	5	FAM177A1
1.07854e-17	0.751186	0.425	0.284	8.50723e-13	5	MTFR1
5.97378e-32	0.748278	0.723	0.566	4.71194e-27	5	H2AZ1
1.9431e-21	0.748203	0.422	0.265	1.53266e-16	5	SC5D
1.22664e-16	0.747571	0.479	0.331	9.67535e-12	5	NEK1
7.3908e-16	0.738744	0.311	0.188	5.82964e-11	5	HOMER1
3.47974e-15	0.732166	0.34	0.214	2.74471e-10	5	MPP7
3.62803e-08	0.722537	0.409	0.311	0.00286168	5	ERCC5
9.18487e-25	0.719218	0.77	0.614	7.24475e-20	5	BIRC3
1.11455e-33	0.712092	0.764	0.56	8.79123e-29	5	IDI1
2.89741e-11	0.710134	0.325	0.222	2.28539e-06	5	DUT
3.1508e-16	0.708133	0.579	0.454	2.48526e-11	5	H4C3
5.91414e-36	0.698586	0.821	0.613	4.66489e-31	5	TUBA4A
5.4946e-26	0.695859	0.339	0.183	4.33398e-21	5	PGAP1
7.337e-09	0.694341	0.306	0.219	0.00057872	5	MGAT4A
7.0123e-10	0.690563	0.285	0.194	5.53109e-05	5	PGRMC2
1.78233e-13	0.68891	0.332	0.216	1.40585e-08	5	GLIPR1
2.94637e-10	0.68827	0.27	0.174	2.32401e-05	5	MGST3
4.17279e-16	0.686936	0.427	0.284	3.29137e-11	5	PRKCE
4.34712e-19	0.681561	0.555	0.401	3.42888e-14	5	GALNT11
3.0684e-38	0.680438	0.989	0.902	2.42026e-33	5	FTH1
0.000115818	0.677273	0.526	0.494	1	5	HMGN2
3.71761e-13	0.67553	0.272	0.165	2.93234e-08	5	POLE4
6.05747e-22	0.671476	0.493	0.318	4.77795e-17	5	AUTS2
1.72556e-17	0.664207	0.274	0.152	1.36107e-12	5	STX17-DT
1.88982e-23	0.663041	0.813	0.708	1.49063e-18	5	PIK3R1
1.53916e-18	0.661839	0.468	0.314	1.21405e-13	5	PLIN2
1.80966e-11	0.660202	0.311	0.204	1.42741e-06	5	CCDC138
5.66208e-13	0.657164	0.317	0.203	4.46608e-08	5	CCDC97
6.86172e-18	0.654934	0.429	0.277	5.41232e-13	5	GPR132
2.23006e-126	2.52527	0.552	0.211	1.759e-121	6	TTN
9.88793e-48	2.24172	0.284	0.112	7.7993e-43	6	SCLY
1.91818e-122	2.14098	0.533	0.2	1.51301e-117	6	SLAMF6
2.15149e-66	2.07404	0.319	0.11	1.69703e-61	6	MEAK7
5.73375e-55	2.04525	0.297	0.11	4.52261e-50	6	PGGHG
2.932e-55	2.04068	0.286	0.102	2.31268e-50	6	PRDX6-AS1
2.76455e-44	2.03731	0.3	0.128	2.1806e-39	6	LAIR2
3.97831e-46	2.01827	0.255	0.093	3.13797e-41	6	TIMD4
2.33737e-59	1.98185	0.475	0.252	1.84365e-54	6	UBASH3B
3.02365e-110	1.98065	0.682	0.352	2.38496e-105	6	DGKH
6.695e-78	1.9714	0.466	0.205	5.28081e-73	6	SIRPG
8.36223e-86	1.96775	0.512	0.233	6.59588e-81	6	XAF1
8.42704e-39	1.94376	0.256	0.106	6.647e-34	6	TBC1D31
3.35941e-54	1.92443	0.334	0.134	2.6498e-49	6	FCGR3A
2.38678e-126	1.9089	0.718	0.392	1.88262e-121	6	FUT8
2.95151e-73	1.8828	0.521	0.266	2.32806e-68	6	GPD2
1.51452e-70	1.87796	0.389	0.151	1.19461e-65	6	NLRC3
1.26343e-46	1.87621	0.263	0.097	9.96552e-42	6	MIATNB
3.90167e-134	1.85144	0.722	0.364	3.07752e-129	6	LCP2
9.65929e-53	1.84354	0.405	0.194	7.61895e-48	6	MIR3667HG
1.92705e-87	1.84243	0.512	0.223	1.52e-82	6	SETBP1
8.61709e-71	1.8325	0.433	0.186	6.79691e-66	6	JAK2
7.63304e-132	1.8152	0.705	0.325	6.02072e-127	6	HAVCR2
5.26224e-46	1.79079	0.327	0.143	4.1507e-41	6	PRR14L
2.11495e-40	1.78428	0.286	0.122	1.66821e-35	6	TBC1D14
1.15879e-46	1.7802	0.3	0.121	9.14018e-42	6	GOLGA8B
1.14325e-140	1.77615	0.79	0.441	9.01764e-136	6	CD38
9.03948e-52	1.75387	0.36	0.155	7.13007e-47	6	TTC13
1.00428e-99	1.75038	0.612	0.302	7.92144e-95	6	PIK3CD
3.46549e-63	1.74555	0.403	0.171	2.73347e-58	6	PARP9
3.81184e-51	1.74129	0.347	0.148	3.00666e-46	6	ZMYND8
1.15439e-119	1.74128	0.666	0.321	9.10551e-115	6	MYO1F
9.26536e-52	1.74033	0.386	0.18	7.30824e-47	6	AGK
4.27768e-72	1.73965	0.581	0.333	3.37411e-67	6	RIN3
5.4557e-30	1.73566	0.274	0.134	4.30329e-25	6	GOLIM4
5.27249e-85	1.72299	0.614	0.332	4.15878e-80	6	USP24
1.58892e-94	1.71134	0.649	0.355	1.25329e-89	6	TRAF3IP3
5.00999e-59	1.70308	0.378	0.159	3.95173e-54	6	VPS8
5.35696e-27	1.69963	0.255	0.126	4.22541e-22	6	CDYL2
2.10582e-59	1.6933	0.418	0.187	1.66101e-54	6	SEL1L3
2.6507e-52	1.673	0.407	0.191	2.09079e-47	6	TXK
1.43739e-39	1.66256	0.34	0.163	1.13377e-34	6	AVL9
1.8288e-83	1.65944	0.621	0.355	1.4425e-78	6	TMC8
6.24214e-43	1.65586	0.337	0.158	4.92361e-38	6	DENND1C
5.62483e-44	1.64844	0.327	0.147	4.43669e-39	6	L3MBTL3
1.01527e-62	1.64294	0.458	0.218	8.00815e-58	6	CEP192
4.62144e-45	1.64195	0.353	0.163	3.64525e-40	6	ATP10A
5.97408e-34	1.63406	0.29	0.136	4.71217e-29	6	SRBD1
3.96129e-28	1.62105	0.256	0.125	3.12455e-23	6	ATF6B
2.62805e-51	1.61789	0.473	0.261	2.07293e-46	6	ST6GAL1
2.77377e-13	1.382	0.385	0.273	2.18787e-08	7	MYO1E
5.8258e-29	1.219	0.497	0.302	4.59522e-24	7	SYTL2
4.39521e-10	1.21021	0.269	0.173	3.46681e-05	7	ABTB2
7.80553e-14	1.19526	0.264	0.154	6.15676e-09	7	CENPP
1.09919e-11	1.17598	0.252	0.154	8.67004e-07	7	PLCXD2
3.70537e-12	1.17212	0.274	0.175	2.92268e-07	7	EDARADD
1.25954e-07	1.16559	0.259	0.184	0.00993489	7	KLRB1
3.11685e-12	1.16241	0.303	0.197	2.45848e-07	7	ATAD2
1.55626e-23	1.15396	0.432	0.272	1.22753e-18	7	CGAS
1.29074e-35	1.14198	0.599	0.384	1.0181e-30	7	MIR181A1HG
3.93227e-19	1.12045	0.421	0.269	3.10165e-14	7	LDLR
1.14386e-24	1.08897	0.257	0.114	9.02244e-20	7	ITGA1
5.59167e-21	1.06218	0.437	0.273	4.41054e-16	7	CXCR6
2.94553e-31	1.05234	0.668	0.482	2.32334e-26	7	CAMK4
3.00696e-23	1.03616	0.738	0.626	2.3718e-18	7	DYRK1A
1.13204e-07	1.02778	0.262	0.181	0.0089292	7	SLC12A6
1.0922e-35	1.02	0.743	0.581	8.61492e-31	7	TRAF3
6.99099e-25	1.01772	0.574	0.389	5.51428e-20	7	NIBAN1
1.14661e-08	1.00066	0.25	0.167	0.000904409	7	LIN54
1.03458e-37	0.996635	0.788	0.601	8.16047e-33	7	ITK
4.95016e-40	0.995112	0.791	0.601	3.90454e-35	7	NAMPT
2.22918e-30	0.991023	0.709	0.569	1.75831e-25	7	NEDD9
2.08358e-73	0.986876	0.99	0.933	1.64346e-68	7	SIK3
3.4994e-72	0.978318	0.945	0.826	2.76022e-67	7	SAMSN1
1.46487e-14	0.961949	0.389	0.262	1.15544e-09	7	BCL2L11
2.16048e-12	0.955927	0.491	0.377	1.70412e-07	7	CDC14A
8.10611e-06	0.952043	0.252	0.191	0.639386	7	MANBA
7.57543e-15	0.944729	0.394	0.265	5.97527e-10	7	ATP6V1A
2.26181e-29	0.943931	0.813	0.706	1.78405e-24	7	TANK
4.47755e-18	0.936748	0.39	0.246	3.53176e-13	7	CASS4
2.40478e-09	0.933595	0.283	0.188	0.000189682	7	NEDD1
1.37443e-12	0.92926	0.426	0.314	1.08411e-07	7	ANKRD28
2.0029e-20	0.928848	0.527	0.364	1.57983e-15	7	HELB
6.82483e-40	0.926996	0.909	0.814	5.38322e-35	7	GNG2
6.92286e-39	0.919922	0.75	0.546	5.46055e-34	7	N4BP1
3.02339e-08	0.897356	0.272	0.188	0.00238476	7	APOLD1
1.23851e-57	0.891864	0.933	0.832	9.76903e-53	7	PARP8
5.32695e-28	0.890788	0.752	0.604	4.20174e-23	7	UBE2H
1.95174e-33	0.890285	0.86	0.711	1.53947e-28	7	FOXP1
1.37541e-09	0.889819	0.286	0.192	0.000108488	7	ATG16L1
1.47706e-40	0.886587	0.827	0.661	1.16506e-35	7	DLEU2
3.3517e-30	0.882785	0.659	0.468	2.64372e-25	7	LPIN2
1.4712e-09	0.882602	0.277	0.187	0.000116044	7	ADNP2
1.96418e-27	0.86711	0.683	0.516	1.54929e-22	7	RAPGEF1
2.44211e-13	0.866583	0.509	0.399	1.92627e-08	7	SREBF2
3.86871e-23	0.865985	0.664	0.517	3.05152e-18	7	DUSP16
3.01089e-23	0.847965	0.51	0.329	2.3749e-18	7	PBXIP1
2.73692e-08	0.843776	0.312	0.227	0.0021588	7	B4GALT5
5.6351e-27	0.839674	0.729	0.566	4.44479e-22	7	CYTOR
4.73528e-09	0.835622	0.317	0.225	0.000373504	7	RAB28
1.09976e-259	5.00504	0.322	0.017	8.67455e-255	8	LHFPL6
2.84201e-267	3.81097	0.715	0.112	2.24169e-262	8	GNG4
2.46037e-68	3.35354	0.259	0.048	1.94066e-63	8	NMB
1.85294e-125	3.30674	0.338	0.047	1.46154e-120	8	ELAPOR1
3.00317e-72	2.99669	0.296	0.059	2.36881e-67	8	DAB1
1.67052e-109	2.76145	0.29	0.038	1.31766e-104	8	KSR2
5.04075e-131	2.75415	0.34	0.044	3.97599e-126	8	ARMH1
3.87723e-124	2.71237	0.454	0.083	3.05825e-119	8	TNFRSF18
8.20991e-112	2.70592	0.499	0.113	6.47573e-107	8	BMERB1
2.10185e-59	2.69226	0.456	0.149	1.65788e-54	8	SESN3
1.29356e-124	2.60871	0.38	0.058	1.02032e-119	8	CCR7
2.459e-111	2.59216	0.863	0.422	1.93958e-106	8	CRTAM
7.65529e-152	2.58988	0.462	0.071	6.03826e-147	8	PHEX
6.68141e-103	2.56123	0.346	0.058	5.27009e-98	8	BTLA
2.26424e-130	2.49778	0.464	0.083	1.78596e-125	8	FGFR1
6.00762e-100	2.47177	0.462	0.105	4.73863e-95	8	PLEKHA7
6.27234e-81	2.39796	0.28	0.047	4.94743e-76	8	NEBL
6.93995e-78	2.30966	0.515	0.156	5.47403e-73	8	XCL1
5.69486e-68	2.30951	0.325	0.073	4.49193e-63	8	CASP9
9.78777e-82	2.28347	0.309	0.056	7.7203e-77	8	DENND5A
1.25208e-111	2.27861	0.541	0.127	9.87604e-107	8	CD82
3.39282e-61	2.23976	0.325	0.078	2.67616e-56	8	CD200
3.85833e-36	2.18759	0.274	0.084	3.04334e-31	8	LNCRNA-IUR
4.83609e-93	2.17747	0.578	0.165	3.81456e-88	8	SGPP2
1.19575e-32	2.1735	0.285	0.097	9.43169e-28	8	GK
6.88487e-139	2.125	0.686	0.172	5.43058e-134	8	GEM
1.52164e-71	2.10926	0.507	0.165	1.20022e-66	8	TIAM2
3.10593e-54	2.00639	0.356	0.1	2.44987e-49	8	NME1
1.05334e-67	2.00301	0.644	0.267	8.30844e-63	8	XCL2
4.72319e-38	2.00285	0.327	0.112	3.72551e-33	8	BCL2L1
5.7121e-77	1.9517	0.641	0.233	4.50553e-72	8	INPP5F
9.2563e-08	1.90825	0.485	0.347	0.00730109	8	MT2A
2.32157e-62	1.88129	0.47	0.147	1.83118e-57	8	KLHL2
7.9861e-06	1.88123	0.259	0.158	0.62992	8	MT1X
4.9834e-64	1.87002	0.427	0.122	3.93076e-59	8	PXK
2.10496e-81	1.81737	0.401	0.09	1.66033e-76	8	MS4A6A
5.95008e-58	1.81442	0.691	0.347	4.69324e-53	8	MIR155HG
1.90677e-87	1.81215	0.813	0.377	1.504e-82	8	LDLRAD4
2.00749e-39	1.80307	0.369	0.131	1.58345e-34	8	GRAMD1A
2.43066e-75	1.80205	0.573	0.19	1.91723e-70	8	HIPK2
6.86318e-69	1.79232	0.536	0.178	5.41347e-64	8	ZC3H12D
1.71892e-98	1.75064	0.67	0.216	1.35583e-93	8	KCNQ5
1.00327e-62	1.74902	0.541	0.184	7.91348e-58	8	PVT1
1.63491e-53	1.71971	0.274	0.062	1.28957e-48	8	PAICS
1.31809e-39	1.71825	0.272	0.076	1.03967e-34	8	MCF2L2
3.33549e-41	1.7026	0.282	0.079	2.63094e-36	8	RDH10
1.55574e-110	1.6859	0.953	0.451	1.22712e-105	8	TNFRSF9
4.35245e-41	1.68127	0.412	0.149	3.43308e-36	8	CCDC6
1.60563e-98	1.63294	0.926	0.458	1.26648e-93	8	SNX9
8.14288e-68	1.62603	0.723	0.35	6.42286e-63	8	PKM
4.00256e-34	1.91246	0.274	0.088	3.1571e-29	9	SREBF2-AS1
1.34247e-27	1.51251	0.439	0.222	1.0589e-22	9	PLEK
3.48225e-26	1.51173	0.68	0.446	2.74669e-21	9	IFNG
1.06573e-25	1.49223	0.52	0.301	8.40615e-21	9	ARRDC3
1.06405e-18	1.38465	0.293	0.136	8.3929e-14	9	FCRL6
1.44019e-16	1.35015	0.293	0.144	1.13598e-11	9	KMT2E-AS1
4.97648e-08	1.30903	0.276	0.179	0.0039253	9	TRIM69
5.04423e-22	1.27364	0.485	0.286	3.97873e-17	9	GBP1
9.01701e-63	1.24439	0.84	0.511	7.11235e-58	9	THEMIS
3.28212e-26	1.22282	0.431	0.209	2.58884e-21	9	KLRG1
4.59231e-12	1.21196	0.341	0.204	3.62227e-07	9	KLRK1-AS1
5.51326e-22	1.20011	0.507	0.313	4.34869e-17	9	GIMAP4
1.27147e-29	1.17609	0.661	0.396	1.0029e-24	9	GALM
1.23764e-09	1.13193	0.431	0.31	9.76214e-05	9	HMGCS1
2.09429e-11	1.12343	0.257	0.139	1.65191e-06	9	PATL2
1.57335e-14	1.12101	0.271	0.134	1.24101e-09	9	A2M
2.20332e-22	1.1175	0.428	0.218	1.73791e-17	9	SLAMF6
4.44979e-13	1.09161	0.491	0.325	3.50986e-08	9	RIPK1
4.80586e-13	1.08173	0.379	0.23	3.79072e-08	9	HMOX2
5.0253e-34	1.07383	0.678	0.4	3.96381e-29	9	GIMAP7
1.53525e-09	1.0607	0.287	0.172	0.000121096	9	DCAF10
2.23542e-11	1.06062	0.29	0.162	1.76323e-06	9	CCDC134
1.66195e-14	1.04988	0.477	0.312	1.31089e-09	9	SUPT3H
1.2571e-13	1.03938	0.818	0.66	9.91565e-09	9	CCL4
1.80432e-10	1.02927	0.271	0.153	1.4232e-05	9	DGLUCY
1.42925e-11	1.02542	0.29	0.164	1.12735e-06	9	GIMAP5
1.85373e-05	1.02367	0.279	0.201	1	9	KCNA3
1.72847e-10	1.02045	0.404	0.267	1.36337e-05	9	STOM
0.000250563	1.0086	0.371	0.293	1	9	CCL3
1.32811e-06	1.00703	0.385	0.296	0.104758	9	RIGI
7.90457e-08	1.00571	0.36	0.252	0.00623489	9	OAT
1.365e-17	1.00105	0.561	0.392	1.07667e-12	9	SNHG5
1.28793e-14	1.00061	0.588	0.435	1.01588e-09	9	PPP1R10
1.86578e-08	0.999096	0.263	0.158	0.00147167	9	MR1
2.19285e-12	0.993823	0.29	0.157	1.72965e-07	9	TGFBR1
0.000352148	0.980139	0.369	0.292	1	9	NPC1
3.56141e-30	0.975194	0.751	0.522	2.80913e-25	9	GZMK
3.48226e-08	0.969458	0.257	0.157	0.0027467	9	ATXN7L3B
1.93425e-12	0.9457	0.485	0.335	1.52568e-07	9	CMC1
2.07187e-06	0.945381	0.325	0.229	0.163423	9	CITED2
9.66037e-08	0.941897	0.282	0.181	0.00761981	9	GABPB1-AS1
2.68262e-26	0.940701	0.686	0.464	2.11597e-21	9	TNFAIP8
2.05898e-11	0.939243	0.466	0.334	1.62406e-06	9	STK39
4.56798e-14	0.918009	0.52	0.363	3.60309e-09	9	ARPC5L
1.43066e-12	0.914555	0.401	0.249	1.12846e-07	9	SLC16A7
4.26482e-09	0.913133	0.341	0.219	0.000336396	9	EIF2AK2
1.65471e-09	0.912583	0.482	0.366	0.000130518	9	NT5C3A
1.43486e-07	0.901279	0.26	0.162	0.0113178	9	TASOR
3.20993e-11	0.897873	0.331	0.194	2.53189e-06	9	OTUD6B-AS1
6.68108e-19	0.896277	0.556	0.341	5.26984e-14	9	GRAP2
3.96729e-246	3.81063	0.406	0.03	3.12928e-241	10	ZBTB16
4.6805e-193	3.67999	0.327	0.025	3.69184e-188	10	KLRF1
5.39603e-110	2.6368	0.369	0.059	4.25622e-105	10	TLE1
6.8204e-71	2.50803	0.335	0.073	5.37973e-66	10	PHLDB2
3.26142e-96	2.50212	0.31	0.047	2.57251e-91	10	TYROBP
2.94516e-110	2.49532	0.456	0.09	2.32306e-105	10	PLCB1
8.50803e-45	2.31161	0.254	0.063	6.71088e-40	10	CEBPD
6.35635e-128	2.24988	0.606	0.137	5.0137e-123	10	IL12RB2
5.96928e-77	2.01103	0.301	0.053	4.70839e-72	10	TRDC
1.54995e-120	1.91288	0.668	0.17	1.22255e-115	10	KLRB1
5.08229e-50	1.75863	0.459	0.154	4.00875e-45	10	MYBL1
1.25921e-36	1.7481	0.265	0.075	9.93225e-32	10	ARHGAP31
6.41942e-29	1.72664	0.296	0.105	5.06345e-24	10	GRAMD2B
3.10773e-44	1.71925	0.293	0.078	2.45128e-39	10	TANC2
1.21184e-35	1.67336	0.262	0.075	9.55863e-31	10	TPST1
5.63687e-41	1.6724	0.304	0.087	4.44619e-36	10	TARP
6.8471e-35	1.61565	0.411	0.163	5.40079e-30	10	IFNGR1
6.34673e-42	1.59492	0.392	0.138	5.00611e-37	10	LYN
2.38986e-19	1.52838	0.783	0.583	1.88505e-14	10	TALAM1
3.07952e-28	1.45675	0.33	0.125	2.42903e-23	10	ANK3
7.60695e-50	1.42976	0.617	0.274	6.00013e-45	10	IL7R
1.83713e-27	1.3986	0.327	0.125	1.44907e-22	10	SESN1
2.00847e-29	1.38938	0.321	0.119	1.58422e-24	10	TNFSF14
2.19918e-39	1.3352	0.535	0.229	1.73465e-34	10	MARCHF3
3.21364e-20	1.33273	0.287	0.122	2.53482e-15	10	C1orf56
2.73265e-20	1.3077	0.265	0.106	2.15544e-15	10	ICAM1
1.42964e-33	1.22594	0.507	0.239	1.12766e-28	10	RORA-AS1
2.30461e-25	1.2207	0.487	0.248	1.81781e-20	10	CD83
7.45365e-28	1.20592	0.476	0.223	5.87922e-23	10	B4GALT5
3.72342e-18	1.20162	0.476	0.269	2.93692e-13	10	TTC39C
4.40463e-23	1.20033	0.268	0.099	3.47424e-18	10	CD160
3.38159e-34	1.15335	0.848	0.594	2.6673e-29	10	RORA
2.78602e-28	1.13963	0.524	0.271	2.19753e-23	10	ERN1
2.55038e-36	1.12795	0.448	0.176	2.01166e-31	10	AGPAT4
5.02464e-19	1.11982	0.366	0.177	3.96329e-14	10	PEAK1
6.61858e-18	1.10114	0.287	0.126	5.22053e-13	10	SLCO3A1
5.75163e-18	1.0997	0.279	0.12	4.53672e-13	10	SKAP2
2.48813e-18	1.08553	0.335	0.157	1.96256e-13	10	REPS1
5.55272e-27	1.07665	0.293	0.103	4.37982e-22	10	CYTH3
2.56476e-27	1.05668	0.279	0.094	2.02301e-22	10	SBF2
2.24395e-18	1.05611	0.349	0.161	1.76996e-13	10	PAK1
4.60315e-17	1.04243	0.29	0.131	3.63082e-12	10	BLVRB
2.42069e-25	1.04181	0.485	0.241	1.90937e-20	10	PFKFB3
7.69978e-32	1.0405	0.645	0.362	6.07336e-27	10	MAP3K8
1.39581e-21	1.0367	0.389	0.179	1.10097e-16	10	GALNT10
1.25626e-41	1.03584	0.783	0.413	9.909e-37	10	PBX4
2.04035e-20	1.03407	0.434	0.223	1.60936e-15	10	ABTB3
9.48653e-21	1.02877	0.459	0.242	7.48269e-16	10	EPG5
2.36309e-23	1.01699	0.403	0.187	1.86393e-18	10	GPHN
2.17553e-17	1.015	0.27	0.114	1.71599e-12	10	GALC
