# Supplementary material for: Single-cell and spatial transcriptomics reveal transplant-associated T cells and myeloid cells in human liver transplantation
Source: Front Immunol. 2026 Feb 4;17:1745647. doi: 10.3389/fimmu.2026.1745647 (PMC12913157; doi:10.3389/fimmu.2026.1745647)
Supplement: Supplementary file 9 [file Table8.xlsx]

## Sheet: Sheet1
p_val	avg_log2FC	pct.1	pct.2	p_val_adj	cluster	gene
0	6.00313	0.39	0.018	0	Monocyte_CMTM2	CMTM2
0	5.53528	0.326	0.018	0	Monocyte_CMTM2	ALPL
0	5.52341	0.357	0.021	0	Monocyte_CMTM2	CXCR2
0	5.0252	0.345	0.045	0	Monocyte_CMTM2	FCGR3B
0	4.63337	0.404	0.052	0	Monocyte_CMTM2	PROK2
0	4.30857	0.466	0.109	0	Monocyte_CMTM2	VNN2
0	4.2068	0.256	0.033	0	Monocyte_CMTM2	KCNJ15
0	4.1683	0.322	0.037	0	Monocyte_CMTM2	MGAM
0	4.14965	0.285	0.037	0	Monocyte_CMTM2	MMP25
0	3.94447	0.434	0.095	0	Monocyte_CMTM2	IL18R1
0	3.86116	0.466	0.078	0	Monocyte_CMTM2	ADGRG3
0	3.43073	0.921	0.739	0	Monocyte_CMTM2	IFITM2
0	3.36234	0.744	0.269	0	Monocyte_CMTM2	IL1R2
0	3.33452	0.308	0.096	0	Monocyte_CMTM2	MIR223HG
0	3.31498	0.751	0.513	0	Monocyte_CMTM2	CXCL8
0	3.27307	0.822	0.232	0	Monocyte_CMTM2	S100A12
0	3.22299	0.397	0.097	0	Monocyte_CMTM2	VNN1
0	3.19416	0.365	0.158	0	Monocyte_CMTM2	TMCC3
0	3.14114	0.759	0.391	0	Monocyte_CMTM2	SLC25A37
0	3.13355	0.379	0.052	0	Monocyte_CMTM2	CD177
0	3.12573	0.61	0.123	0	Monocyte_CMTM2	S100P
0	3.11217	0.755	0.313	0	Monocyte_CMTM2	ALOX5AP
0	3.0867	0.647	0.285	0	Monocyte_CMTM2	CPD
3.49147e-224	3.02495	0.265	0.112	2.75397e-219	Monocyte_CMTM2	ZDHHC18
0	3.01716	0.578	0.186	0	Monocyte_CMTM2	TNFAIP6
0	3.01338	0.544	0.213	0	Monocyte_CMTM2	FPR2
0	3.00643	0.338	0.08	0	Monocyte_CMTM2	CLEC4D
0	3.00328	0.448	0.162	0	Monocyte_CMTM2	TMEM154
0	2.98088	0.373	0.095	0	Monocyte_CMTM2	MMP9
3.34093e-306	2.96591	0.356	0.163	2.63522e-301	Monocyte_CMTM2	SIRPB1
0	2.85973	0.51	0.274	0	Monocyte_CMTM2	PTGS2
0	2.85087	0.869	0.566	0	Monocyte_CMTM2	FPR1
0	2.84722	0.656	0.241	0	Monocyte_CMTM2	CLEC4E
6.99862e-280	2.84297	0.311	0.121	5.5203e-275	Monocyte_CMTM2	CCL20
0	2.83345	0.728	0.525	0	Monocyte_CMTM2	IVNS1ABP
0	2.81752	0.783	0.515	0	Monocyte_CMTM2	CSF3R
0	2.76968	0.604	0.181	0	Monocyte_CMTM2	MCEMP1
0	2.73179	0.408	0.098	0	Monocyte_CMTM2	RGL4
1.46406e-221	2.71035	0.269	0.112	1.15481e-216	Monocyte_CMTM2	FAM126B
0	2.68323	0.662	0.354	0	Monocyte_CMTM2	RIPOR2
0	2.67953	0.583	0.308	0	Monocyte_CMTM2	TREM1
0	2.66059	0.489	0.196	0	Monocyte_CMTM2	CST7
0	2.6583	0.638	0.271	0	Monocyte_CMTM2	SELL
0	2.64604	0.568	0.324	0	Monocyte_CMTM2	MBOAT7
0	2.6051	0.534	0.265	0	Monocyte_CMTM2	SORL1
0	2.58275	0.412	0.209	0	Monocyte_CMTM2	R3HDM4
0	2.55978	0.734	0.319	0	Monocyte_CMTM2	AQP9
2.39353e-133	2.55927	0.287	0.171	1.88794e-128	Monocyte_CMTM2	RUBCNL
0	2.50285	0.846	0.53	0	Monocyte_CMTM2	GCA
1.97807e-269	2.48591	0.365	0.182	1.56024e-264	Monocyte_CMTM2	LMNB1
0	4.04987	0.43	0.036	0	Macrophage_TREM2	TREM2
0	3.97388	0.402	0.048	0	Macrophage_TREM2	CCL18
0	3.54879	0.373	0.075	0	Macrophage_TREM2	SPP1
0	3.53102	0.334	0.043	0	Macrophage_TREM2	GLDN
0	3.35413	0.779	0.212	0	Macrophage_TREM2	APOE
0	3.19269	0.31	0.027	0	Macrophage_TREM2	HS3ST2
0	3.1206	0.804	0.214	0	Macrophage_TREM2	APOC1
0	2.97466	0.782	0.179	0	Macrophage_TREM2	GPNMB
2.47709e-256	2.77082	0.259	0.046	1.95385e-251	Macrophage_TREM2	RAB42
0	2.6385	0.64	0.145	0	Macrophage_TREM2	A2M
0	2.35391	0.525	0.122	0	Macrophage_TREM2	CD9
6.65998e-243	2.34523	0.289	0.058	5.25319e-238	Macrophage_TREM2	OTOA
0	2.34499	0.63	0.165	0	Macrophage_TREM2	SDS
0	2.3312	0.512	0.131	0	Macrophage_TREM2	PMP22
0	2.28315	0.869	0.331	0	Macrophage_TREM2	LGMN
0	2.2616	0.807	0.343	0	Macrophage_TREM2	FABP5
0	2.18978	0.407	0.083	0	Macrophage_TREM2	RNASE1
2.11372e-140	2.13291	0.331	0.112	1.66724e-135	Macrophage_TREM2	GCHFR
0	2.03919	0.675	0.158	0	Macrophage_TREM2	SLCO2B1
0	2.01416	0.719	0.243	0	Macrophage_TREM2	DAB2
3.05001e-134	2.00507	0.37	0.133	2.40576e-129	Macrophage_TREM2	IGHA1
7.92215e-182	2	0.295	0.077	6.24876e-177	Macrophage_TREM2	SLC18B1
8.29605e-254	1.99336	0.363	0.086	6.54368e-249	Macrophage_TREM2	OLFML2B
0	1.98362	0.491	0.119	0	Macrophage_TREM2	NRP2
4.46356e-271	1.98288	0.501	0.15	3.52072e-266	Macrophage_TREM2	MMP19
0	1.97002	0.663	0.194	0	Macrophage_TREM2	AKR1B1
0	1.96948	0.613	0.157	0	Macrophage_TREM2	SELENOP
3.93635e-264	1.95676	0.387	0.094	3.10487e-259	Macrophage_TREM2	TFPI
0	1.93167	0.873	0.415	0	Macrophage_TREM2	CD81
2.0438e-197	1.93041	0.402	0.126	1.61209e-192	Macrophage_TREM2	TSC22D1
1.74801e-297	1.85851	0.518	0.151	1.37878e-292	Macrophage_TREM2	SLAMF8
0	1.84747	0.631	0.187	0	Macrophage_TREM2	HLA-DQA2
0	1.84104	0.951	0.706	0	Macrophage_TREM2	CTSD
0	1.83718	0.78	0.284	0	Macrophage_TREM2	CPM
0	1.79374	0.812	0.327	0	Macrophage_TREM2	PLD3
0	1.78696	0.669	0.223	0	Macrophage_TREM2	DNASE2
2.80561e-279	1.77901	0.614	0.238	2.21298e-274	Macrophage_TREM2	HLA-DRB6
0	1.76371	0.715	0.254	0	Macrophage_TREM2	CD84
0	1.74241	0.612	0.186	0	Macrophage_TREM2	FUCA1
1.7188e-173	1.73609	0.435	0.156	1.35574e-168	Macrophage_TREM2	F13A1
1.28688e-281	1.72498	0.536	0.161	1.01505e-276	Macrophage_TREM2	TMIGD3
9.95176e-196	1.7184	0.332	0.087	7.84965e-191	Macrophage_TREM2	CYP27A1
8.83439e-117	1.70659	0.268	0.087	6.96831e-112	Macrophage_TREM2	FCGR2B
0	1.70475	0.757	0.329	0	Macrophage_TREM2	LMNA
8.49542e-221	1.70115	0.44	0.135	6.70093e-216	Macrophage_TREM2	GPR34
7.05563e-208	1.69748	0.512	0.183	5.56527e-203	Macrophage_TREM2	PLA2G7
8.75529e-269	1.64414	0.597	0.209	6.90591e-264	Macrophage_TREM2	STAB1
2.416e-179	1.64086	0.344	0.099	1.90566e-174	Macrophage_TREM2	ABCC5
5.42614e-134	1.63912	0.25	0.07	4.27998e-129	Macrophage_TREM2	TCEAL9
1.89144e-244	1.639	0.651	0.276	1.49191e-239	Macrophage_TREM2	GM2A
5.41743e-278	3.17368	0.732	0.245	4.2731e-273	cDC2_CCL3L3	CCL3L3
2.81696e-192	3.16686	0.316	0.057	2.22193e-187	cDC2_CCL3L3	DNAI2
3.82604e-225	3.01002	0.477	0.112	3.01786e-220	cDC2_CCL3L3	TEX14
6.72247e-130	2.77065	0.306	0.073	5.30248e-125	cDC2_CCL3L3	GEM
8.27701e-141	2.7601	0.425	0.129	6.52866e-136	cDC2_CCL3L3	MIR155HG
3.61529e-168	2.70692	0.266	0.045	2.85164e-163	cDC2_CCL3L3	BHLHE40-AS1
2.8598e-218	2.69134	0.388	0.075	2.25572e-213	cDC2_CCL3L3	CCR5AS
6.3429e-211	2.65299	0.357	0.065	5.00309e-206	cDC2_CCL3L3	MMP2-AS1
8.89768e-126	2.62869	0.262	0.056	7.01823e-121	cDC2_CCL3L3	CCDC200
2.53363e-139	2.61216	0.286	0.061	1.99845e-134	cDC2_CCL3L3	TANK-AS1
6.11193e-159	2.59022	0.717	0.332	4.82091e-154	cDC2_CCL3L3	CCL4L2
1.2548e-106	2.4033	0.471	0.183	9.89752e-102	cDC2_CCL3L3	TNF
3.7557e-131	2.36644	0.453	0.153	2.96239e-126	cDC2_CCL3L3	HOOK2
4.24928e-106	2.36068	0.32	0.092	3.35171e-101	cDC2_CCL3L3	PPIEL
8.61877e-110	2.36056	0.322	0.089	6.79822e-105	cDC2_CCL3L3	SERPINB9P1
1.97397e-134	2.34473	0.465	0.156	1.55701e-129	cDC2_CCL3L3	TRAF1
1.14035e-114	2.32218	0.472	0.174	8.99477e-110	cDC2_CCL3L3	PRDM1
2.49559e-128	2.17816	0.256	0.052	1.96845e-123	cDC2_CCL3L3	FOSL2-AS1
5.94461e-49	2.16028	0.308	0.138	4.68893e-44	cDC2_CCL3L3	NRP2
7.01107e-150	2.15209	0.547	0.195	5.53012e-145	cDC2_CCL3L3	RBKS
1.66946e-183	2.12795	0.847	0.464	1.31682e-178	cDC2_CCL3L3	CCL3
1.11715e-55	2.11639	0.33	0.143	8.81178e-51	cDC2_CCL3L3	ILF3-DT
3.22424e-62	2.09255	0.308	0.118	2.54319e-57	cDC2_CCL3L3	EGR2
6.62561e-94	2.08176	0.278	0.076	5.22608e-89	cDC2_CCL3L3	SATB1-AS1
3.4471e-104	2.05663	0.268	0.066	2.71897e-99	cDC2_CCL3L3	LIMASI
7.50663e-74	2.04127	0.668	0.403	5.921e-69	cDC2_CCL3L3	GLA
2.64939e-106	2.03394	0.255	0.06	2.08976e-101	cDC2_CCL3L3	IL1A
1.39177e-74	1.98606	0.453	0.209	1.09779e-69	cDC2_CCL3L3	KMO
2.23749e-64	1.9766	0.453	0.228	1.76486e-59	cDC2_CCL3L3	CXCL3
3.04125e-135	1.95366	0.549	0.207	2.39885e-130	cDC2_CCL3L3	FPR3
9.7982e-15	1.95233	0.314	0.208	7.72853e-10	cDC2_CCL3L3	KCNQ1OT1
2.21274e-63	1.93981	0.268	0.094	1.74534e-58	cDC2_CCL3L3	CD80
5.95284e-53	1.93401	0.349	0.157	4.69542e-48	cDC2_CCL3L3	MFSD4B
3.62016e-115	1.89808	0.663	0.346	2.85547e-110	cDC2_CCL3L3	CXCL2
2.68033e-22	1.89712	0.272	0.151	2.11417e-17	cDC2_CCL3L3	BAIAP2
9.73903e-40	1.88652	0.448	0.253	7.68185e-35	cDC2_CCL3L3	ERO1B
1.51536e-156	1.87739	0.886	0.634	1.19527e-151	cDC2_CCL3L3	IER3
9.55093e-105	1.86955	0.473	0.182	7.53348e-100	cDC2_CCL3L3	SCML1
2.4521e-103	1.86925	0.42	0.147	1.93414e-98	cDC2_CCL3L3	ZC3H12C
8.1349e-54	1.85872	0.329	0.142	6.41656e-49	cDC2_CCL3L3	TCOF1
3.70028e-102	1.85307	0.58	0.267	2.91867e-97	cDC2_CCL3L3	SLAMF7
1.19998e-121	1.84719	0.465	0.158	9.46505e-117	cDC2_CCL3L3	RTN1
4.61971e-90	1.81709	0.299	0.087	3.64389e-85	cDC2_CCL3L3	FCGR2C
3.29835e-68	1.79991	0.287	0.098	2.60164e-63	cDC2_CCL3L3	MB21D2
1.78213e-95	1.79492	0.778	0.509	1.40569e-90	cDC2_CCL3L3	CCL4
1.11616e-100	1.79257	0.301	0.082	8.80394e-96	cDC2_CCL3L3	ARHGAP22
8.59943e-42	1.77715	0.373	0.196	6.78297e-37	cDC2_CCL3L3	FAM210A
1.74108e-90	1.77354	0.343	0.109	1.37331e-85	cDC2_CCL3L3	SLC30A4-AS1
2.53899e-34	1.75165	0.257	0.12	2.00268e-29	cDC2_CCL3L3	RASGRP3
9.69532e-72	1.74807	0.357	0.134	7.64738e-67	cDC2_CCL3L3	RIPK2-DT
0	7.28587	0.356	0.003	0	cDC1	MIR924HG
0	7.19758	0.735	0.012	0	cDC1	CLEC9A
0	7.03163	0.69	0.006	0	cDC1	CLNK
0	6.57873	0.373	0.006	0	cDC1	XCR1
0	6.48626	0.388	0.007	0	cDC1	ENPP1
0	6.37489	0.365	0.004	0	cDC1	ENOX1
0	5.5952	0.717	0.045	0	cDC1	CADM1
0	5.45769	0.729	0.046	0	cDC1	RAB7B
0	5.34397	0.252	0.008	0	cDC1	GCSAM
0	5.15824	0.388	0.017	0	cDC1	HLA-DOB
0	5.14572	0.877	0.044	0	cDC1	IDO1
0	5.0253	0.838	0.088	0	cDC1	DNASE1L3
0	4.79512	0.283	0.016	0	cDC1	FKBP1B
0	4.65675	0.39	0.034	0	cDC1	THRB
0	4.50129	0.494	0.025	0	cDC1	TOX
0	4.45638	0.45	0.02	0	cDC1	NCALD
0	4.43058	0.25	0.01	0	cDC1	BTLA
0	4.38155	0.902	0.163	0	cDC1	WDFY4
0	4.33721	0.548	0.059	0	cDC1	CCND1
0	4.32682	0.569	0.057	0	cDC1	C1orf21
0	4.30845	0.279	0.016	0	cDC1	TMEM14A
0	4.26567	0.319	0.021	0	cDC1	TACSTD2
0	4.208	0.292	0.011	0	cDC1	PAWR
0	4.18334	0.575	0.052	0	cDC1	NEGR1
1.98491e-238	4.08272	0.285	0.025	1.56564e-233	cDC1	ZNF366
0	4.07278	0.415	0.038	0	cDC1	ASB2
0	4.04999	0.81	0.129	0	cDC1	CCSER1
1.69432e-162	3.89426	0.55	0.132	1.33643e-157	cDC1	INPP5F
7.21908e-151	3.8073	0.256	0.032	5.69419e-146	cDC1	RRAGC-DT
0	3.76332	0.554	0.073	0	cDC1	ZBTB46
0	3.74127	0.829	0.198	0	cDC1	C1orf54
1.82936e-255	3.73916	0.45	0.061	1.44294e-250	cDC1	NUBPL
1.69254e-299	3.64415	0.594	0.097	1.33502e-294	cDC1	BATF3
2.4671e-163	3.55603	0.523	0.122	1.94598e-158	cDC1	SLC27A4
8.0682e-245	3.53431	0.46	0.067	6.36395e-240	cDC1	KIF16B
5.00839e-237	3.52011	0.283	0.024	3.95047e-232	cDC1	P2RY10
0	3.50857	0.629	0.085	0	cDC1	PLEKHA5
0	3.49601	0.533	0.062	0	cDC1	P2RY14
6.69175e-208	3.49556	0.442	0.072	5.27825e-203	cDC1	GPR157
1.51723e-281	3.43107	0.877	0.262	1.19675e-276	cDC1	HDAC9
0	3.39702	0.617	0.094	0	cDC1	FLT3
0	3.3882	0.704	0.103	0	cDC1	AUTS2
3.1922e-197	3.38538	0.448	0.076	2.51791e-192	cDC1	CCDC26
4.31089e-174	3.3746	0.256	0.028	3.4003e-169	cDC1	PLCD1
8.52507e-173	3.37038	0.404	0.068	6.72432e-168	cDC1	PADI2
8.97739e-201	3.36082	0.637	0.169	7.0811e-196	cDC1	CD40
9.71408e-230	3.32929	0.354	0.04	7.66217e-225	cDC1	IDO2
0	3.3082	0.671	0.092	0	cDC1	ZEB1
3.64192e-249	3.2849	0.619	0.125	2.87264e-244	cDC1	VAC14
1.02508e-121	3.24871	0.25	0.037	8.08552e-117	cDC1	LRRCC1
0	5.01522	0.609	0.026	0	Kupffer_TIMD4	TIMD4
0	4.7498	0.735	0.043	0	Kupffer_TIMD4	CD5L
0	4.4706	0.57	0.035	0	Kupffer_TIMD4	RND3
0	4.33895	0.931	0.244	0	Kupffer_TIMD4	MARCO
0	4.26419	0.355	0.014	0	Kupffer_TIMD4	CDH5
0	4.12406	0.576	0.029	0	Kupffer_TIMD4	CETP
0	4.07431	0.631	0.041	0	Kupffer_TIMD4	VCAM1
0	4.04827	0.37	0.024	0	Kupffer_TIMD4	DLL1
0	3.98	0.771	0.116	0	Kupffer_TIMD4	PLTP
0	3.89741	0.754	0.055	0	Kupffer_TIMD4	CXCL12
0	3.86593	0.673	0.052	0	Kupffer_TIMD4	LYVE1
0	3.82257	0.37	0.03	0	Kupffer_TIMD4	ARC
0	3.70951	0.445	0.025	0	Kupffer_TIMD4	ITLN1
0	3.63934	0.29	0.01	0	Kupffer_TIMD4	SELENBP1
0	3.58471	0.316	0.018	0	Kupffer_TIMD4	GNG12
0	3.56755	0.312	0.013	0	Kupffer_TIMD4	BACE2
0	3.56403	0.434	0.071	0	Kupffer_TIMD4	C11orf96
0	3.56277	0.424	0.026	0	Kupffer_TIMD4	SPIC
0	3.43542	0.529	0.044	0	Kupffer_TIMD4	FEZ1
0	3.4262	0.687	0.112	0	Kupffer_TIMD4	IFI27
0	3.40016	0.91	0.177	0	Kupffer_TIMD4	MRC1
0	3.39353	0.914	0.181	0	Kupffer_TIMD4	SLC40A1
0	3.33428	0.305	0.02	0	Kupffer_TIMD4	GPR85
0	3.30872	0.847	0.117	0	Kupffer_TIMD4	SDC3
0	3.28182	0.698	0.067	0	Kupffer_TIMD4	LILRB5
0	3.27639	0.537	0.051	0	Kupffer_TIMD4	ENPP2
0	3.24686	0.329	0.027	0	Kupffer_TIMD4	FOXRED2
0	3.23727	0.779	0.114	0	Kupffer_TIMD4	C2
0	3.18951	0.918	0.148	0	Kupffer_TIMD4	FOLR2
0	3.18677	0.5	0.062	0	Kupffer_TIMD4	MT1H
0	3.1813	0.683	0.068	0	Kupffer_TIMD4	TMEM37
0	3.16947	0.326	0.025	0	Kupffer_TIMD4	FABP3
0	3.12174	0.57	0.066	0	Kupffer_TIMD4	ME1
0	3.11991	0.279	0.022	0	Kupffer_TIMD4	RPL13P5
0	3.0774	0.286	0.023	0	Kupffer_TIMD4	TCHH
0	3.05962	0.292	0.023	0	Kupffer_TIMD4	ODAD3
0	3.04971	0.399	0.034	0	Kupffer_TIMD4	PROS1
0	3.02898	0.43	0.041	0	Kupffer_TIMD4	ITGA9
0	3.02124	0.47	0.043	0	Kupffer_TIMD4	RAB3IL1
0	3.01984	0.355	0.034	0	Kupffer_TIMD4	SIGLEC11
0	3.00968	0.653	0.14	0	Kupffer_TIMD4	MT1G
0	3.00848	0.714	0.123	0	Kupffer_TIMD4	SELENOP
0	3.00821	0.764	0.116	0	Kupffer_TIMD4	SIGLEC1
0	2.99297	0.987	0.282	0	Kupffer_TIMD4	C1QB
0	2.99269	0.536	0.077	0	Kupffer_TIMD4	MT1M
0	2.96753	0.738	0.119	0	Kupffer_TIMD4	TMIGD3
0	2.96648	0.425	0.047	0	Kupffer_TIMD4	SLC46A1
0	2.9348	0.981	0.234	0	Kupffer_TIMD4	C1QC
0	2.84623	0.982	0.308	0	Kupffer_TIMD4	C1QA
0	2.83545	0.286	0.029	0	Kupffer_TIMD4	SIGLEC16
1.98683e-90	3.12432	0.259	0.065	1.56716e-85	Kupffer_ITLN1	ITLN1
2.78662e-141	3.02865	0.305	0.063	2.198e-136	Kupffer_ITLN1	SPIC
8.76774e-144	2.96499	0.502	0.165	6.91573e-139	Kupffer_ITLN1	IFI27
2.28259e-100	2.90735	0.309	0.082	1.80044e-95	Kupffer_ITLN1	CETP
0	2.70241	0.804	0.215	0	Kupffer_ITLN1	FOLR2
2.60379e-223	2.68694	0.498	0.107	2.05379e-218	Kupffer_ITLN1	CD5L
2.73704e-179	2.51655	0.482	0.121	2.1589e-174	Kupffer_ITLN1	CXCL12
1.97814e-139	2.45904	0.389	0.097	1.5603e-134	Kupffer_ITLN1	VCAM1
0	2.45893	0.937	0.296	0	Kupffer_ITLN1	C1QC
1.54748e-158	2.45485	0.462	0.125	1.2206e-153	Kupffer_ITLN1	TMEM37
1.80335e-78	2.41042	0.355	0.12	1.42242e-73	Kupffer_ITLN1	MT1M
1.13485e-79	2.36531	0.3	0.091	8.95132e-75	Kupffer_ITLN1	FEZ1
3.04139e-255	2.3241	0.823	0.303	2.39896e-250	Kupffer_ITLN1	MARCO
5.62697e-122	2.30857	0.338	0.082	4.43839e-117	Kupffer_ITLN1	TIMD4
0	2.30304	0.957	0.34	0	Kupffer_ITLN1	C1QB
2.60906e-255	2.29812	0.773	0.246	2.05794e-250	Kupffer_ITLN1	SLC40A1
0	2.29557	0.96	0.364	0	Kupffer_ITLN1	C1QA
1.04251e-176	2.21341	0.578	0.176	8.22304e-172	Kupffer_ITLN1	SELENOP
8.61514e-71	2.20141	0.312	0.104	6.79536e-66	Kupffer_ITLN1	MT1H
2.38477e-130	2.19663	0.439	0.127	1.88104e-125	Kupffer_ITLN1	LILRB5
2.15556e-118	2.16438	0.398	0.111	1.70024e-113	Kupffer_ITLN1	LYVE1
3.43026e-164	2.14987	0.561	0.175	2.70568e-159	Kupffer_ITLN1	TMIGD3
7.34751e-158	2.14597	0.642	0.234	5.7955e-153	Kupffer_ITLN1	PDK4
1.43436e-75	2.14092	0.425	0.176	1.13138e-70	Kupffer_ITLN1	VMO1
2.65807e-187	2.11703	0.608	0.184	2.09661e-182	Kupffer_ITLN1	SDC3
3.27353e-157	2.08604	0.591	0.203	2.58206e-152	Kupffer_ITLN1	FUCA1
2.13912e-178	2.08242	0.585	0.175	1.68728e-173	Kupffer_ITLN1	PLTP
1.41491e-220	2.07267	0.874	0.413	1.11604e-215	Kupffer_ITLN1	LIPA
1.00483e-71	2.05449	0.303	0.098	7.92576e-67	Kupffer_ITLN1	ENPP2
5.04032e-217	2.05337	0.78	0.281	3.97565e-212	Kupffer_ITLN1	VSIG4
4.03028e-68	2.04306	0.272	0.084	3.17896e-63	Kupffer_ITLN1	RAB3IL1
2.30843e-83	2.03925	0.389	0.138	1.82082e-78	Kupffer_ITLN1	EBI3
3.0553e-179	2.0213	0.807	0.371	2.40993e-174	Kupffer_ITLN1	MS4A4A
8.25271e-82	2.01843	0.399	0.148	6.50949e-77	Kupffer_ITLN1	GPR34
8.70323e-95	2.00151	0.491	0.187	6.86485e-90	Kupffer_ITLN1	MT1G
6.95574e-128	1.98675	0.518	0.176	5.48648e-123	Kupffer_ITLN1	C2
4.80934e-143	1.96821	0.647	0.26	3.79346e-138	Kupffer_ITLN1	TSPAN4
2.20368e-51	1.96743	0.285	0.108	1.7382e-46	Kupffer_ITLN1	MMD
1.53553e-70	1.95807	0.34	0.121	1.21118e-65	Kupffer_ITLN1	ETV5
4.64117e-54	1.91371	0.322	0.125	3.66081e-49	Kupffer_ITLN1	SCD
9.87144e-111	1.91104	0.495	0.177	7.78629e-106	Kupffer_ITLN1	SIGLEC1
4.65254e-58	1.88383	0.312	0.115	3.66978e-53	Kupffer_ITLN1	GATM
1.22461e-152	1.8761	0.755	0.337	9.65934e-148	Kupffer_ITLN1	HLA-DRB5
1.56553e-100	1.87128	0.452	0.159	1.23484e-95	Kupffer_ITLN1	NR1H3
1.92335e-67	1.87051	0.435	0.187	1.51708e-62	Kupffer_ITLN1	SMPDL3A
2.07085e-100	1.86514	0.579	0.252	1.63343e-95	Kupffer_ITLN1	RBP7
2.78787e-189	1.82655	0.71	0.243	2.19899e-184	Kupffer_ITLN1	MRC1
3.19e-236	1.82457	0.911	0.392	2.51618e-231	Kupffer_ITLN1	FCGR3A
2.83846e-83	1.81401	0.495	0.209	2.23889e-78	Kupffer_ITLN1	IDH1
1.00509e-62	1.79975	0.375	0.153	7.92783e-58	Kupffer_ITLN1	CMKLR1
0	10.9712	0.422	0	0	pDC	PACSIN1
0	10.9037	0.257	0	0	pDC	KRT5
0	9.82247	0.519	0.001	0	pDC	LRRC26
0	9.14192	0.401	0.002	0	pDC	TCL1A
0	9.10064	0.658	0.002	0	pDC	SCT
0	9.08875	0.651	0.002	0	pDC	NIBAN3
0	8.95196	0.529	0.002	0	pDC	RGS7
0	8.80693	0.628	0.005	0	pDC	PHEX
0	8.47356	0.321	0.002	0	pDC	CRYM
0	8.26037	0.696	0.006	0	pDC	PTPRS
0	7.9214	0.277	0.002	0	pDC	RET
0	7.65063	0.372	0.004	0	pDC	LAMP5
0	7.64499	0.515	0.004	0	pDC	CUX2
0	7.58209	0.526	0.004	0	pDC	PLXNA4
0	7.49812	0.673	0.009	0	pDC	LILRA4
0	7.45433	0.365	0.003	0	pDC	KCNK10
0	7.38278	0.865	0.036	0	pDC	GZMB
0	7.34828	0.422	0.002	0	pDC	EPHB1
0	7.34661	0.513	0.004	0	pDC	CLEC4C
0	7.15292	0.301	0.005	0	pDC	STAP1
0	7.14749	0.332	0.008	0	pDC	PTGDS
0	7.06197	0.78	0.018	0	pDC	RHEX
0	7.05905	0.493	0.009	0	pDC	MAP1A
0	7.00826	0.426	0.004	0	pDC	COL24A1
0	6.95964	0.291	0.003	0	pDC	MIR4432HG
0	6.84705	0.736	0.018	0	pDC	CLIC3
0	6.76763	0.491	0.009	0	pDC	SMPD3
0	6.74734	0.854	0.04	0	pDC	C12orf75
0	6.63032	0.858	0.052	0	pDC	IRF4
0	6.61077	0.514	0.009	0	pDC	DERL3
0	6.46319	0.753	0.027	0	pDC	FHIP1A
0	6.41478	0.568	0.01	0	pDC	COBLL1
0	6.403	0.662	0.013	0	pDC	LIME1
0	6.21182	0.774	0.041	0	pDC	ITM2C
0	6.15478	0.743	0.041	0	pDC	EGLN3
0	6.11787	0.683	0.016	0	pDC	MZB1
0	6.10999	0.301	0.01	0	pDC	CXCR3
0	5.96675	0.524	0.012	0	pDC	MYBL2
0	5.87364	0.318	0.011	0	pDC	CIB2
0	5.87344	0.666	0.038	0	pDC	TPM2
0	5.86245	0.422	0.013	0	pDC	NEK8
0	5.84366	0.272	0.008	0	pDC	DRD4
0	5.82544	0.533	0.029	0	pDC	PTCRA
0	5.78484	0.909	0.131	0	pDC	SEL1L3
0	5.77858	0.597	0.023	0	pDC	SAMD12
0	5.77247	0.299	0.007	0	pDC	MCC
0	5.76151	0.424	0.014	0	pDC	SCAMP5
0	5.71282	0.726	0.049	0	pDC	PMEPA1
0	5.68941	0.311	0.011	0	pDC	EPB41L1
0	5.66615	0.387	0.012	0	pDC	GPM6B
9.2835e-238	3.9143	0.255	0.033	7.32254e-233	cDC2_CENPF	CENPF
1.58433e-307	3.65833	0.289	0.032	1.24968e-302	cDC2_CENPF	MKI67
1.01237e-191	3.37551	0.271	0.045	7.98525e-187	cDC2_CENPF	NUSAP1
4.03501e-83	2.78947	0.275	0.089	3.18269e-78	cDC2_CENPF	PTTG1
8.71694e-47	2.33405	0.338	0.174	6.87566e-42	cDC2_CENPF	STMN1
4.88458e-25	2.30348	0.339	0.208	3.85281e-20	cDC2_CENPF	H4C3
3.77778e-103	2.17475	0.255	0.064	2.9798e-98	cDC2_CENPF	ABTB3
2.765e-62	2.12882	0.288	0.115	2.18095e-57	cDC2_CENPF	CKS1B
8.78631e-105	2.0573	0.431	0.169	6.93037e-100	cDC2_CENPF	SMC4
5.47225e-68	1.93697	0.262	0.087	4.31635e-63	cDC2_CENPF	TRAF3IP2-AS1
3.11415e-72	1.92465	0.542	0.3	2.45635e-67	cDC2_CENPF	EIF2AK3
9.51679e-153	1.90424	0.63	0.27	7.50656e-148	cDC2_CENPF	MIR181A1HG
1.48512e-55	1.90063	0.261	0.1	1.17142e-50	cDC2_CENPF	CKAP2
1.62811e-96	1.86659	0.33	0.106	1.2842e-91	cDC2_CENPF	CD109
1.60601e-134	1.84537	0.466	0.157	1.26677e-129	cDC2_CENPF	RTN1
1.5455e-145	1.8426	0.394	0.106	1.21905e-140	cDC2_CENPF	SLC30A4-AS1
1.18213e-115	1.83592	0.54	0.23	9.32427e-111	cDC2_CENPF	CAMK2D
2.17203e-149	1.8321	0.427	0.123	1.71323e-144	cDC2_CENPF	EEIG2
2.0355e-169	1.80379	0.585	0.209	1.60554e-164	cDC2_CENPF	PID1
1.72799e-73	1.80319	0.442	0.21	1.36298e-68	cDC2_CENPF	FPR3
1.81274e-66	1.78482	0.276	0.098	1.42984e-61	cDC2_CENPF	MB21D2
6.34546e-35	1.72264	0.367	0.209	5.00511e-30	cDC2_CENPF	P2RX7
1.16838e-52	1.70939	0.311	0.136	9.21581e-48	cDC2_CENPF	EZH2
1.08357e-73	1.69918	0.342	0.13	8.54691e-69	cDC2_CENPF	FAM151B-DT
1.37527e-45	1.69871	0.296	0.138	1.08477e-40	cDC2_CENPF	GAS2L3
1.58068e-44	1.68693	0.325	0.157	1.24679e-39	cDC2_CENPF	MFSD4B
3.52623e-72	1.67393	0.273	0.092	2.78139e-67	cDC2_CENPF	TMEM273
1.98536e-83	1.6358	0.334	0.117	1.566e-78	cDC2_CENPF	CRY1
2.81137e-47	1.63281	0.45	0.252	2.21752e-42	cDC2_CENPF	SERINC5
2.55921e-89	1.6203	0.493	0.227	2.01863e-84	cDC2_CENPF	LCORL
1.02095e-66	1.59467	0.34	0.136	8.05298e-62	cDC2_CENPF	PHLPP1
1.47906e-128	1.59364	0.627	0.278	1.16664e-123	cDC2_CENPF	CHN2
8.91539e-74	1.58023	0.253	0.078	7.03219e-69	cDC2_CENPF	SKIC8
1.01341e-84	1.57942	0.424	0.174	7.99344e-80	cDC2_CENPF	TIAM1
2.85903e-95	1.57583	0.73	0.496	2.25512e-90	cDC2_CENPF	SLC8A1
9.90207e-55	1.56786	0.422	0.223	7.81045e-50	cDC2_CENPF	ANP32E
1.35058e-93	1.56185	0.661	0.369	1.0653e-88	cDC2_CENPF	WARS1
6.64291e-62	1.56152	0.259	0.09	5.23973e-57	cDC2_CENPF	AMZ1
9.06849e-55	1.55894	0.376	0.173	7.15295e-50	cDC2_CENPF	GBE1
6.26806e-91	1.55637	0.45	0.189	4.94406e-86	cDC2_CENPF	AGAP3
1.69093e-137	1.55278	0.662	0.302	1.33375e-132	cDC2_CENPF	LRMDA
1.49687e-85	1.54059	0.596	0.332	1.18068e-80	cDC2_CENPF	DOCK4
1.08959e-61	1.53929	0.341	0.143	8.59438e-57	cDC2_CENPF	UBTD2
1.70466e-87	1.53029	0.708	0.467	1.34458e-82	cDC2_CENPF	PLXDC2
2.84364e-61	1.52409	0.503	0.273	2.24298e-56	cDC2_CENPF	MAPRE2
8.78563e-86	1.50824	0.617	0.34	6.92984e-81	cDC2_CENPF	UBE2E2
1.18722e-103	1.50429	0.518	0.222	9.3644e-99	cDC2_CENPF	MAP4K3
9.87186e-53	1.49595	0.46	0.255	7.78663e-48	cDC2_CENPF	KPNA2
8.6639e-42	1.49539	0.27	0.119	6.83382e-37	cDC2_CENPF	ST3GAL6
6.17884e-43	1.49376	0.545	0.354	4.87368e-38	cDC2_CENPF	PAPSS2
0	4.19834	0.312	0.018	0	cDC2_CD1E	CD1E
0	4.0542	0.62	0.048	0	cDC2_CD1E	CD1C
0	3.72082	0.39	0.031	0	cDC2_CD1E	FCER1A
0	3.44086	0.395	0.056	0	cDC2_CD1E	GPR157
0	3.43702	0.386	0.045	0	cDC2_CD1E	CCR7
0	3.14912	0.358	0.039	0	cDC2_CD1E	ST18
0	2.90993	0.648	0.139	0	cDC2_CD1E	CLEC10A
0	2.82468	0.385	0.072	0	cDC2_CD1E	MCOLN2
0	2.74542	0.545	0.109	0	cDC2_CD1E	UST
0	2.74399	0.642	0.106	0	cDC2_CD1E	CCSER1
2.53766e-208	2.71455	0.298	0.075	2.00163e-203	cDC2_CD1E	TCTN3
0	2.68491	0.446	0.095	0	cDC2_CD1E	PKIB
0	2.66446	0.424	0.081	0	cDC2_CD1E	MTHFD1L
0	2.58366	0.253	0.03	0	cDC2_CD1E	ASB2
0	2.57745	0.933	0.498	0	cDC2_CD1E	HLA-DQA1
0	2.57716	0.312	0.047	0	cDC2_CD1E	DNAI2
2.05559e-232	2.53003	0.259	0.052	1.62139e-227	cDC2_CD1E	CYP2S1
3.69054e-208	2.51716	0.449	0.165	2.91099e-203	cDC2_CD1E	NEK1
0	2.50932	0.351	0.056	0	cDC2_CD1E	SPIB
0	2.4882	0.822	0.349	0	cDC2_CD1E	REV3L
0	2.45482	0.332	0.064	0	cDC2_CD1E	BCAR3
0	2.44956	0.348	0.063	0	cDC2_CD1E	SATB1-AS1
1.20165e-291	2.43826	0.288	0.051	9.47825e-287	cDC2_CD1E	NDRG2
0	2.43655	0.461	0.089	0	cDC2_CD1E	CCND2
0	2.42827	0.254	0.035	0	cDC2_CD1E	CACNA2D3
0	2.42748	0.723	0.274	0	cDC2_CD1E	RALA
0	2.42529	0.382	0.078	0	cDC2_CD1E	ENTPD1-AS1
2.89594e-143	2.3787	0.275	0.083	2.28423e-138	cDC2_CD1E	PLEKHA5
1.12775e-246	2.32041	0.275	0.054	8.89538e-242	cDC2_CD1E	DPH1-AS1
1.34054e-292	2.31974	0.393	0.095	1.05737e-287	cDC2_CD1E	SPDYA
1.44103e-190	2.31606	0.325	0.093	1.13664e-185	cDC2_CD1E	CCDC138
0	2.31057	0.561	0.172	0	cDC2_CD1E	NRARP
0	2.29584	0.375	0.067	0	cDC2_CD1E	AKAP13-AS1
0	2.24449	0.432	0.078	0	cDC2_CD1E	STX17-DT
1.24942e-248	2.21981	0.337	0.08	9.85502e-244	cDC2_CD1E	TMEM273
0	2.21525	0.592	0.118	0	cDC2_CD1E	AFF3
3.76488e-244	2.19973	0.29	0.06	2.96963e-239	cDC2_CD1E	PHLDB3
9.22961e-269	2.19659	0.32	0.065	7.28004e-264	cDC2_CD1E	ZBTB46
1.61012e-277	2.17493	0.271	0.046	1.27001e-272	cDC2_CD1E	IDO1
0	2.14517	0.935	0.535	0	cDC2_CD1E	HLA-DQB1
3.75107e-221	2.13609	0.355	0.096	2.95873e-216	cDC2_CD1E	CD109
0	2.12852	0.499	0.138	0	cDC2_CD1E	MFSD4B
1.3947e-153	2.11523	0.254	0.068	1.10009e-148	cDC2_CD1E	GEM
0	2.11428	0.609	0.198	0	cDC2_CD1E	DENND1B
0	2.10635	0.838	0.376	0	cDC2_CD1E	ARL4C
0	2.1011	0.695	0.253	0	cDC2_CD1E	ETV3
1.06482e-145	2.07933	0.273	0.08	8.39898e-141	cDC2_CD1E	SLC9A7
1.39151e-215	2.07821	0.336	0.087	1.09758e-210	cDC2_CD1E	MB21D2
0	2.07578	0.702	0.249	0	cDC2_CD1E	RUNX3
1.27118e-240	2.06998	0.259	0.048	1.00267e-235	cDC2_CD1E	NEGR1
2.13588e-49	1.88232	0.347	0.168	1.68472e-44	moDC	CLEC10A
1.55203e-41	1.79524	0.318	0.158	1.2242e-36	moDC	GIMAP7
2.93998e-22	1.66078	0.368	0.249	2.31897e-17	moDC	APOC1
3.27772e-16	1.43288	0.265	0.173	2.58537e-11	moDC	KCNK6
4.38821e-16	1.31422	0.309	0.214	3.46128e-11	moDC	HLA-DQA2
9.0905e-25	1.22941	0.386	0.253	7.17031e-20	moDC	LGALS2
8.6477e-09	1.22418	0.267	0.201	0.000682105	moDC	ALB
1.41955e-09	1.21279	0.323	0.248	0.00011197	moDC	APOE
3.3919e-11	1.15152	0.377	0.308	2.67543e-06	moDC	GIMAP4
4.33809e-47	1.1319	0.706	0.558	3.42176e-42	moDC	HLA-DQB1
1.52684e-46	1.10873	0.839	0.715	1.20432e-41	moDC	HLA-DRB1
1.45214e-68	1.09999	0.846	0.68	1.1454e-63	moDC	HLA-DPA1
3.35225e-07	1.07998	0.28	0.223	0.0264416	moDC	SAA1
2.01167e-30	1.06309	0.655	0.524	1.58675e-25	moDC	HLA-DQA1
6.30914e-15	1.06307	0.42	0.338	4.97646e-10	moDC	FGD2
1.18259e-08	1.05792	0.331	0.274	0.000932789	moDC	ECHS1
3.48482e-31	1.05279	0.563	0.452	2.74873e-26	moDC	HLA-DMB
1.65178e-58	1.0281	0.717	0.566	1.30287e-53	moDC	HLA-DMA
1.63381e-08	1.01195	0.335	0.273	0.0012887	moDC	ABI3
4.75094e-11	1.00711	0.415	0.359	3.7474e-06	moDC	ITGA4
1.2711e-68	0.999905	0.836	0.664	1.00261e-63	moDC	HLA-DPB1
2.83629e-13	0.996411	0.42	0.348	2.23718e-08	moDC	TMEM14C
7.78068e-12	0.992582	0.338	0.255	6.13717e-07	moDC	MGST2
2.61526e-06	0.98573	0.276	0.227	0.206284	moDC	FAM162A
6.26519e-37	0.976938	0.629	0.519	4.94179e-32	moDC	CTSH
2.24309e-21	0.970521	0.493	0.388	1.76928e-16	moDC	PLEKHO1
2.58332e-27	0.966211	0.522	0.384	2.03764e-22	moDC	PEBP1
4.24233e-11	0.955502	0.335	0.26	3.34622e-06	moDC	ATP5MC1
8.05632e-15	0.955253	0.44	0.35	6.35458e-10	moDC	COX14
1.03261e-07	0.95501	0.255	0.194	0.0081449	moDC	GIMAP1
4.76307e-07	0.947204	0.283	0.228	0.0375697	moDC	NT5C
4.42316e-55	0.944856	0.888	0.765	3.48886e-50	moDC	HLA-DRA
1.95704e-10	0.935319	0.367	0.296	1.54366e-05	moDC	LSM4
2.73292e-09	0.932712	0.273	0.202	0.000215564	moDC	GPRIN3
8.27893e-09	0.926054	0.256	0.189	0.000653017	moDC	CAMK1
6.57546e-16	0.920084	0.377	0.278	5.18653e-11	moDC	RHOC
1.16187e-31	0.914828	0.597	0.475	9.16449e-27	moDC	RGS10
2.25408e-11	0.913536	0.367	0.284	1.77795e-06	moDC	NENF
0.00667731	0.911059	0.25	0.23	1	moDC	NAA20
3.6192e-12	0.91021	0.349	0.265	2.85472e-07	moDC	EIF4EBP1
1.37158e-13	0.910201	0.465	0.396	1.08186e-08	moDC	MGST3
1.87467e-05	0.90948	0.273	0.228	1	moDC	PGP
1.00678e-10	0.906704	0.327	0.252	7.94115e-06	moDC	SPINT2
3.14381e-11	0.90152	0.456	0.371	2.47974e-06	moDC	FABP5
5.86947e-09	0.897661	0.347	0.286	0.000462966	moDC	MRPS34
1.89219e-20	0.891438	0.564	0.464	1.49251e-15	moDC	CHCHD10
4.6524e-17	0.889265	0.443	0.348	3.66967e-12	moDC	PHPT1
1.49013e-11	0.887269	0.431	0.367	1.17537e-06	moDC	PPA1
4.92912e-16	0.884941	0.486	0.407	3.88794e-11	moDC	LAMTOR2
7.46347e-05	0.882466	0.259	0.216	1	moDC	TMEM141
3.24688e-79	2.9625	0.25	0.054	2.56104e-74	Monocyte_GCNT2	GCNT2
3.24272e-71	2.54118	0.359	0.113	2.55776e-66	Monocyte_GCNT2	FAM117B
1.98413e-56	2.47078	0.294	0.09	1.56502e-51	Monocyte_GCNT2	CAMKMT
1.24407e-73	2.4544	0.424	0.148	9.81283e-69	Monocyte_GCNT2	RAP1GAP2
4.1979e-44	2.33841	0.317	0.12	3.31117e-39	Monocyte_GCNT2	ARHGEF18
2.16693e-46	2.31344	0.271	0.087	1.70921e-41	Monocyte_GCNT2	TMTC2
3.84535e-55	2.2785	0.431	0.184	3.03309e-50	Monocyte_GCNT2	DISC1
1.24833e-42	2.27526	0.321	0.127	9.84642e-38	Monocyte_GCNT2	KLF12
1.77787e-64	2.27506	0.567	0.303	1.40233e-59	Monocyte_GCNT2	GRK3
3.18501e-45	2.24579	0.261	0.084	2.51224e-40	Monocyte_GCNT2	RFX7
5.84314e-36	2.2231	0.603	0.488	4.60889e-31	Monocyte_GCNT2	AOAH
1.34812e-27	2.21782	0.328	0.165	1.06336e-22	Monocyte_GCNT2	RTN1
8.29625e-62	2.20489	0.519	0.253	6.54383e-57	Monocyte_GCNT2	MARCHF1
4.5623e-74	2.20427	0.613	0.329	3.5986e-69	Monocyte_GCNT2	TBC1D5
7.79321e-31	2.18908	0.252	0.099	6.14705e-26	Monocyte_GCNT2	SCFD2
4.77251e-33	2.18731	0.269	0.108	3.76441e-28	Monocyte_GCNT2	PIBF1
1.2853e-73	2.18042	0.487	0.187	1.0138e-68	Monocyte_GCNT2	TMEM131L
1.28837e-27	2.16903	0.261	0.114	1.01623e-22	Monocyte_GCNT2	DGLUCY
5.23679e-35	2.12714	0.277	0.108	4.13062e-30	Monocyte_GCNT2	NLK
4.98831e-35	2.07114	0.307	0.13	3.93463e-30	Monocyte_GCNT2	PCCA
3.90402e-39	2.06833	0.279	0.104	3.07938e-34	Monocyte_GCNT2	CEP192
2.06067e-54	2.05861	0.321	0.106	1.62539e-49	Monocyte_GCNT2	SLC39A13-AS1
1.22959e-60	2.05486	0.691	0.522	9.69865e-56	Monocyte_GCNT2	UTRN
9.13417e-46	2.02815	0.288	0.099	7.20476e-41	Monocyte_GCNT2	RELCH
6.8336e-62	2.02362	0.59	0.31	5.39014e-57	Monocyte_GCNT2	LRMDA
2.34891e-37	2.01471	0.271	0.1	1.85275e-32	Monocyte_GCNT2	AHCYL2
3.72957e-31	2.00845	0.296	0.132	2.94177e-26	Monocyte_GCNT2	SRBD1
3.32736e-44	1.9834	0.334	0.127	2.62452e-39	Monocyte_GCNT2	RFX3
1.657e-19	1.96735	0.294	0.163	1.30699e-14	Monocyte_GCNT2	ST6GAL1
8.20246e-36	1.95141	0.332	0.143	6.46985e-31	Monocyte_GCNT2	IPCEF1
4.82721e-18	1.93875	0.389	0.259	3.80756e-13	Monocyte_GCNT2	TENT5A
1.14173e-42	1.93637	0.332	0.132	9.00563e-38	Monocyte_GCNT2	RPS6KA5
2.40516e-37	1.93522	0.252	0.088	1.89712e-32	Monocyte_GCNT2	ATP8A1
1.19368e-49	1.92906	0.357	0.135	9.4154e-45	Monocyte_GCNT2	PTBP2
1.66328e-59	1.92831	0.55	0.273	1.31194e-54	Monocyte_GCNT2	SPIDR
1.04254e-75	1.92629	0.607	0.284	8.22327e-71	Monocyte_GCNT2	CHN2
4.17263e-41	1.92501	0.38	0.167	3.29125e-36	Monocyte_GCNT2	SSBP2
2.64673e-44	1.92123	0.418	0.193	2.08766e-39	Monocyte_GCNT2	ZCCHC7
3.13707e-49	1.90968	0.412	0.176	2.47442e-44	Monocyte_GCNT2	PLCL2
4.78432e-49	1.90812	0.494	0.259	3.77373e-44	Monocyte_GCNT2	SLC9A9
6.063e-31	1.89373	0.359	0.187	4.78231e-26	Monocyte_GCNT2	RPS6KC1
1.41621e-32	1.88906	0.328	0.148	1.11707e-27	Monocyte_GCNT2	TTC39C
7.32856e-61	1.88656	0.569	0.302	5.78055e-56	Monocyte_GCNT2	DENND1A
1.76098e-35	1.88299	0.288	0.114	1.38901e-30	Monocyte_GCNT2	PDSS2
8.61147e-27	1.87796	0.296	0.142	6.79247e-22	Monocyte_GCNT2	DNAAF9
5.73461e-32	1.87596	0.334	0.154	4.52329e-27	Monocyte_GCNT2	DLG1
4.588e-28	1.87286	0.261	0.111	3.61888e-23	Monocyte_GCNT2	AKT3
1.09536e-42	1.87127	0.359	0.153	8.63988e-38	Monocyte_GCNT2	TMCC1
4.87526e-43	1.86368	0.353	0.142	3.84546e-38	Monocyte_GCNT2	IMMP2L
4.77701e-37	1.8613	0.328	0.14	3.76797e-32	Monocyte_GCNT2	WDR7
0	3.55808	0.395	0.075	0	Monocyte_SERPINB2	SERPINB2
1.24828e-290	2.4984	0.706	0.313	9.84608e-286	Monocyte_SERPINB2	THBS1
0	2.10073	0.878	0.269	0	Monocyte_SERPINB2	VCAN
0	2.0865	0.719	0.268	0	Monocyte_SERPINB2	EREG
1.84274e-253	2.06377	0.393	0.099	1.4535e-248	Monocyte_SERPINB2	CLU
2.95865e-127	1.89043	0.452	0.199	2.33369e-122	Monocyte_SERPINB2	PHLDA1
1.74197e-118	1.87495	0.361	0.14	1.37401e-113	Monocyte_SERPINB2	SLC16A6
2.61807e-192	1.82648	0.299	0.072	2.06506e-187	Monocyte_SERPINB2	ASGR2
5.43842e-98	1.77753	0.449	0.221	4.28966e-93	Monocyte_SERPINB2	CXCL3
2.74723e-213	1.74299	0.878	0.563	2.16693e-208	Monocyte_SERPINB2	PLIN2
1.72709e-170	1.69773	0.421	0.147	1.36228e-165	Monocyte_SERPINB2	CYP1B1
1.78454e-248	1.66056	0.654	0.257	1.40759e-243	Monocyte_SERPINB2	CD300E
1.46418e-142	1.61023	0.644	0.338	1.1549e-137	Monocyte_SERPINB2	CXCL2
1.66422e-100	1.54407	0.296	0.109	1.31269e-95	Monocyte_SERPINB2	SPHK1
1.10691e-182	1.53486	0.466	0.165	8.73101e-178	Monocyte_SERPINB2	TRMT6
7.48174e-105	1.51874	0.338	0.134	5.90138e-100	Monocyte_SERPINB2	SNAI1
4.82812e-129	1.51026	0.289	0.089	3.80828e-124	Monocyte_SERPINB2	NRGN
3.87767e-183	1.50459	0.493	0.182	3.05859e-178	Monocyte_SERPINB2	PTGER2
1.43282e-130	1.49156	0.253	0.07	1.13016e-125	Monocyte_SERPINB2	FAM198B
0	1.44818	0.952	0.661	0	Monocyte_SERPINB2	S100A10
6.59496e-97	1.44088	0.401	0.187	5.2019e-92	Monocyte_SERPINB2	TLNRD1
1.96652e-268	1.42692	0.518	0.149	1.55113e-263	Monocyte_SERPINB2	MGST1
1.52458e-172	1.41977	0.484	0.182	1.20254e-167	Monocyte_SERPINB2	SERPINB8
2.61906e-92	1.39775	0.323	0.131	2.06583e-87	Monocyte_SERPINB2	SDC4
7.5777e-130	1.39306	0.457	0.195	5.97706e-125	Monocyte_SERPINB2	SEMA6B
3.32937e-137	1.37385	0.561	0.269	2.62611e-132	Monocyte_SERPINB2	THBD
0	1.36473	0.906	0.454	0	Monocyte_SERPINB2	FCN1
5.47177e-204	1.34262	0.435	0.132	4.31597e-199	Monocyte_SERPINB2	RNASE2
5.87795e-121	1.32671	0.554	0.28	4.63635e-116	Monocyte_SERPINB2	CCR1
3.61482e-145	1.29283	0.69	0.383	2.85126e-140	Monocyte_SERPINB2	CD93
1.98794e-191	1.28251	0.627	0.274	1.56803e-186	Monocyte_SERPINB2	CAPN2
1.30148e-124	1.28075	0.468	0.206	1.02657e-119	Monocyte_SERPINB2	MPHOSPH6
2.89506e-82	1.27253	0.32	0.135	2.28354e-77	Monocyte_SERPINB2	STARD4
4.98621e-125	1.2654	0.387	0.149	3.93298e-120	Monocyte_SERPINB2	ASGR1
3.86243e-139	1.24809	0.492	0.21	3.04657e-134	Monocyte_SERPINB2	EAF1
2.42586e-164	1.23754	0.585	0.272	1.91345e-159	Monocyte_SERPINB2	CD36
5.29484e-184	1.19788	0.632	0.278	4.17641e-179	Monocyte_SERPINB2	ANPEP
3.11177e-91	1.1928	0.278	0.1	2.45447e-86	Monocyte_SERPINB2	WARS
6.07239e-64	1.17659	0.314	0.15	4.78972e-59	Monocyte_SERPINB2	EMP1
1.73818e-166	1.16433	0.657	0.319	1.37102e-161	Monocyte_SERPINB2	MYO1G
1.30155e-107	1.15927	0.628	0.357	1.02663e-102	Monocyte_SERPINB2	DUSP6
5.2264e-222	1.15828	0.956	0.703	4.12243e-217	Monocyte_SERPINB2	ANXA1
1.24865e-138	1.15163	0.492	0.204	9.84901e-134	Monocyte_SERPINB2	ITGA5
4.40257e-257	1.14833	0.975	0.811	3.47262e-252	Monocyte_SERPINB2	LYZ
3.39093e-154	1.13139	0.643	0.312	2.67466e-149	Monocyte_SERPINB2	NLRP3
6.65284e-97	1.1312	0.314	0.117	5.24756e-92	Monocyte_SERPINB2	H2AFJ
3.94591e-153	1.12943	0.566	0.244	3.11242e-148	Monocyte_SERPINB2	LDLR
3.80636e-67	1.12936	0.274	0.117	3.00235e-62	Monocyte_SERPINB2	HOMER3
2.40598e-83	1.11899	0.289	0.114	1.89776e-78	Monocyte_SERPINB2	IL10
3.78984e-99	1.11816	0.36	0.148	2.98931e-94	Monocyte_SERPINB2	SGMS2
2.39674e-250	2.72567	0.339	0.093	1.89048e-245	Macrophage_CDKN1C	CDKN1C
0	2.55373	0.493	0.158	0	Macrophage_CDKN1C	ZNF703
3.20099e-278	2.47999	0.266	0.051	2.52484e-273	Macrophage_CDKN1C	CASP5
0	2.4013	0.463	0.133	0	Macrophage_CDKN1C	RRAS
8.01706e-259	2.34916	0.28	0.06	6.32362e-254	Macrophage_CDKN1C	CX3CR1
0	2.2343	0.452	0.11	0	Macrophage_CDKN1C	CDC42EP2
9.11981e-241	2.04699	0.424	0.143	7.19343e-236	Macrophage_CDKN1C	FAM110A
0	2.03575	0.425	0.11	0	Macrophage_CDKN1C	GPBAR1
3.38249e-197	2.03123	0.314	0.092	2.66801e-192	Macrophage_CDKN1C	WARS
1.45924e-269	1.88914	0.463	0.154	1.151e-264	Macrophage_CDKN1C	SIDT2
1.15125e-62	1.73852	0.328	0.181	9.08068e-58	Macrophage_CDKN1C	TNF
1.96041e-205	1.724	0.549	0.257	1.54631e-200	Macrophage_CDKN1C	RHOC
3.15328e-221	1.71853	0.452	0.167	2.48722e-216	Macrophage_CDKN1C	CAMK1
3.09636e-224	1.70627	0.474	0.179	2.44232e-219	Macrophage_CDKN1C	SLC2A6
2.16969e-232	1.69842	0.509	0.2	1.71139e-227	Macrophage_CDKN1C	OAS1
3.77021e-191	1.68328	0.718	0.422	2.97382e-186	Macrophage_CDKN1C	ISG15
0	1.65071	0.817	0.437	0	Macrophage_CDKN1C	CD52
6.35525e-206	1.60275	0.417	0.148	5.01283e-201	Macrophage_CDKN1C	LILRA1
2.50031e-143	1.59401	0.258	0.08	1.97217e-138	Macrophage_CDKN1C	MAPK7
3.79428e-281	1.59147	0.751	0.391	2.99281e-276	Macrophage_CDKN1C	LY6E
9.19267e-154	1.58824	0.29	0.093	7.2509e-149	Macrophage_CDKN1C	SEPT9
4.1232e-251	1.58759	0.576	0.247	3.25226e-246	Macrophage_CDKN1C	ABI3
1.1126e-242	1.58417	0.651	0.322	8.77587e-238	Macrophage_CDKN1C	HES4
7.68218e-231	1.58352	0.673	0.333	6.05948e-226	Macrophage_CDKN1C	PAPSS2
7.33492e-305	1.57497	0.72	0.354	5.78557e-300	Macrophage_CDKN1C	POU2F2
4.75294e-216	1.52065	0.911	0.619	3.74897e-211	Macrophage_CDKN1C	IFI30
2.57978e-84	1.51428	0.511	0.369	2.03486e-79	Macrophage_CDKN1C	WARS1
0	1.51279	0.964	0.682	0	Macrophage_CDKN1C	IFITM3
4.74964e-76	1.51193	0.449	0.269	3.74638e-71	Macrophage_CDKN1C	IFI6
7.00653e-168	1.50723	0.303	0.093	5.52654e-163	Macrophage_CDKN1C	SH2D3C
5.91161e-143	1.49084	0.399	0.168	4.6629e-138	Macrophage_CDKN1C	TICAM1
1.35733e-253	1.4857	0.556	0.219	1.07062e-248	Macrophage_CDKN1C	ICAM2
1.32418e-162	1.46505	0.311	0.1	1.04447e-157	Macrophage_CDKN1C	FAM49A
0	1.46265	0.772	0.382	0	Macrophage_CDKN1C	LILRB1
1.18751e-224	1.4558	0.454	0.157	9.36671e-220	Macrophage_CDKN1C	CD300LF
0	1.43001	0.876	0.364	0	Macrophage_CDKN1C	FCGR3A
1.60286e-146	1.42303	0.421	0.182	1.26429e-141	Macrophage_CDKN1C	ADA
1.31856e-151	1.42189	0.321	0.11	1.04004e-146	Macrophage_CDKN1C	CHST7
8.695e-179	1.41931	0.5	0.223	6.85835e-174	Macrophage_CDKN1C	LFNG
0	1.40377	0.963	0.791	0	Macrophage_CDKN1C	LST1
0	1.38952	0.75	0.333	0	Macrophage_CDKN1C	MTSS1
1.60956e-125	1.37722	0.304	0.112	1.26957e-120	Macrophage_CDKN1C	CDH23
8.07926e-164	1.37534	0.538	0.265	6.37268e-159	Macrophage_CDKN1C	SNHG15
8.4157e-125	1.36221	0.51	0.27	6.63805e-120	Macrophage_CDKN1C	GBP1
1.91894e-264	1.35336	0.707	0.325	1.5136e-259	Macrophage_CDKN1C	GCH1
2.12749e-115	1.34538	0.311	0.126	1.6781e-110	Macrophage_CDKN1C	TGM2
9.62387e-193	1.34513	0.608	0.302	7.59102e-188	Macrophage_CDKN1C	CALHM6
1.72636e-99	1.3317	0.26	0.1	1.3617e-94	Macrophage_CDKN1C	AFMID
0	1.33138	0.756	0.341	0	Macrophage_CDKN1C	TCF7L2
7.71065e-96	1.32416	0.285	0.12	6.08193e-91	Macrophage_CDKN1C	KLF11
1.29812e-182	3.20728	0.387	0.159	1.02392e-177	Monocyte_PPARG	PPARG
4.79758e-282	3.1957	0.456	0.161	3.78418e-277	Monocyte_PPARG	CRADD
0	2.95826	0.717	0.226	0	Monocyte_PPARG	SMAD3
0	2.94076	0.5	0.14	0	Monocyte_PPARG	NOCT
0	2.93314	0.409	0.093	0	Monocyte_PPARG	PLCB1
0	2.92749	0.437	0.088	0	Monocyte_PPARG	SLC30A4-AS1
3.38966e-91	2.82816	0.279	0.13	2.67366e-86	Monocyte_PPARG	TGM2
0	2.82586	0.793	0.466	0	Monocyte_PPARG	KYNU
0	2.77383	0.553	0.194	0	Monocyte_PPARG	PID1
6.7312e-203	2.75572	0.338	0.11	5.30936e-198	Monocyte_PPARG	FLNB
0	2.70635	0.499	0.141	0	Monocyte_PPARG	EEPD1
0	2.62591	0.853	0.507	0	Monocyte_PPARG	FNDC3B
1.38019e-232	2.6035	0.426	0.161	1.08866e-227	Monocyte_PPARG	TBC1D2
2.57683e-209	2.56369	0.296	0.083	2.03252e-204	Monocyte_PPARG	NIBAN2
0	2.55909	0.437	0.13	0	Monocyte_PPARG	LONRF3
0	2.55681	0.83	0.508	0	Monocyte_PPARG	ARHGAP26
2.12441e-115	2.54151	0.324	0.146	1.67567e-110	Monocyte_PPARG	SNTB1
8.4614e-167	2.53252	0.26	0.075	6.6741e-162	Monocyte_PPARG	TMTC2
8.03828e-230	2.52238	0.447	0.172	6.34035e-225	Monocyte_PPARG	FOXO1
1.76182e-273	2.48676	0.549	0.237	1.38967e-268	Monocyte_PPARG	AGPAT4
0	2.48663	0.492	0.136	0	Monocyte_PPARG	CDK14
0	2.4426	0.705	0.381	0	Monocyte_PPARG	NRIP1
1.56748e-167	2.39	0.318	0.11	1.23638e-162	Monocyte_PPARG	CHST7
1.0311e-176	2.36747	0.356	0.132	8.13303e-172	Monocyte_PPARG	UBTD2
0	2.3452	0.667	0.314	0	Monocyte_PPARG	ABR
1.71464e-286	2.32738	0.658	0.351	1.35246e-281	Monocyte_PPARG	TCF7L2
0	2.31648	0.725	0.407	0	Monocyte_PPARG	FNDC3A
1.10603e-165	2.31463	0.299	0.099	8.72407e-161	Monocyte_PPARG	VAV2
0	2.28727	0.696	0.31	0	Monocyte_PPARG	DOCK4
1.73869e-234	2.28113	0.371	0.113	1.37142e-229	Monocyte_PPARG	EEIG2
1.70046e-271	2.26786	0.544	0.225	1.34128e-266	Monocyte_PPARG	IRAK2
5.23076e-289	2.26611	0.635	0.325	4.12587e-284	Monocyte_PPARG	PRKAG2
2.95879e-241	2.26572	0.458	0.172	2.3338e-236	Monocyte_PPARG	SREBF2
0	2.25613	0.819	0.425	0	Monocyte_PPARG	NFAT5
0	2.2155	0.813	0.464	0	Monocyte_PPARG	ZFAND3
0	2.20666	0.713	0.35	0	Monocyte_PPARG	WARS1
0	2.20227	0.822	0.501	0	Monocyte_PPARG	SIPA1L1
0	2.20216	0.863	0.765	0	Monocyte_PPARG	ZEB2
1.39317e-133	2.19542	0.268	0.094	1.09889e-128	Monocyte_PPARG	PEDS1
5.24903e-144	2.16333	0.262	0.083	4.14027e-139	Monocyte_PPARG	ST6GALNAC3
1.01422e-144	2.15061	0.429	0.213	7.99987e-140	Monocyte_PPARG	SLC17A5
1.97773e-306	2.13824	0.758	0.504	1.55997e-301	Monocyte_PPARG	NUMB
0	2.12074	0.802	0.499	0	Monocyte_PPARG	ZSWIM6
1.34244e-291	2.11937	0.817	0.676	1.05888e-286	Monocyte_PPARG	ATP2B1
1.16665e-159	2.11599	0.493	0.264	9.20215e-155	Monocyte_PPARG	SESTD1
0	2.10792	0.832	0.439	0	Monocyte_PPARG	SIK3
2.19951e-209	2.10622	0.578	0.318	1.7349e-204	Monocyte_PPARG	TBC1D8
2.70447e-217	2.1056	0.351	0.106	2.1332e-212	Monocyte_PPARG	BLTP1
0	2.09508	0.733	0.373	0	Monocyte_PPARG	DIAPH2
1.78566e-258	2.07501	0.635	0.333	1.40848e-253	Monocyte_PPARG	CHST15
0	5.79883	0.449	0.033	0	Monocyte_CAMP	CAMP
0	5.49632	0.649	0.037	0	Monocyte_CAMP	LTF
0	5.08126	0.7	0.117	0	Monocyte_CAMP	LCN2
0	5.00982	0.688	0.041	0	Monocyte_CAMP	MMP8
0	4.79207	0.408	0.021	0	Monocyte_CAMP	TCN1
0	4.70465	0.269	0.015	0	Monocyte_CAMP	CHIT1
0	4.68964	0.403	0.028	0	Monocyte_CAMP	CRISP3
0	4.58653	0.664	0.034	0	Monocyte_CAMP	CEACAM8
0	4.54246	0.697	0.064	0	Monocyte_CAMP	PGLYRP1
4.52144e-279	4.49871	0.267	0.031	3.56638e-274	Monocyte_CAMP	ELANE
0	4.48042	0.391	0.036	0	Monocyte_CAMP	CHI3L1
0	4.45506	0.424	0.027	0	Monocyte_CAMP	OLFM4
7.6828e-280	4.3368	0.289	0.037	6.05996e-275	Monocyte_CAMP	AZU1
0	4.33453	0.407	0.026	0	Monocyte_CAMP	ABCA13
0	4.21882	0.662	0.046	0	Monocyte_CAMP	BPI
0	4.06785	0.81	0.189	0	Monocyte_CAMP	RETN
0	4.0432	0.302	0.025	0	Monocyte_CAMP	CEBPE
0	3.97214	0.812	0.073	0	Monocyte_CAMP	CD24
0	3.91046	0.491	0.046	0	Monocyte_CAMP	CEACAM1
0	3.89094	0.363	0.026	0	Monocyte_CAMP	CEACAM6
0	3.82552	0.395	0.051	0	Monocyte_CAMP	KLF5
0	3.81261	0.467	0.043	0	Monocyte_CAMP	SERPINB10
0	3.73936	0.358	0.047	0	Monocyte_CAMP	KBTBD7
0	3.70055	0.315	0.03	0	Monocyte_CAMP	DEFA4
0	3.65243	0.513	0.099	0	Monocyte_CAMP	SVIP
6.38747e-202	3.52239	0.258	0.041	5.03825e-197	Monocyte_CAMP	VSTM1
3.39669e-270	3.5103	0.442	0.097	2.67921e-265	Monocyte_CAMP	ADSS
0	3.47795	0.695	0.097	0	Monocyte_CAMP	ARG1
0	3.46668	0.351	0.045	0	Monocyte_CAMP	TSPAN2
0	3.4349	0.56	0.097	0	Monocyte_CAMP	DEFA3
0	3.37513	0.46	0.038	0	Monocyte_CAMP	MS4A3
0	3.37369	0.4	0.05	0	Monocyte_CAMP	SLPI
0	3.21774	0.51	0.077	0	Monocyte_CAMP	AL034397.3
0	3.11154	0.787	0.116	0	Monocyte_CAMP	ANXA3
4.47617e-153	3.108	0.267	0.056	3.53067e-148	Monocyte_CAMP	SFXN1
1.74037e-227	3.08841	0.659	0.294	1.37275e-222	Monocyte_CAMP	CPNE3
0	3.03937	0.605	0.094	0	Monocyte_CAMP	CYP4F3
0	2.98755	0.691	0.17	0	Monocyte_CAMP	RFLNB
0	2.9197	0.598	0.143	0	Monocyte_CAMP	PADI4
1.86625e-281	2.8962	0.733	0.321	1.47204e-276	Monocyte_CAMP	UGCG
0	2.87672	0.953	0.657	0	Monocyte_CAMP	S100A8
1.43238e-92	2.85381	0.298	0.103	1.12981e-87	Monocyte_CAMP	ENPP4
0	2.75917	0.733	0.257	0	Monocyte_CAMP	NKG7
6.68929e-262	2.75711	0.748	0.364	5.27631e-257	Monocyte_CAMP	UGP2
1.83062e-91	2.75295	0.264	0.082	1.44394e-86	Monocyte_CAMP	CDCA7L
3.11692e-89	2.74971	0.309	0.111	2.45853e-84	Monocyte_CAMP	LRRC75A
0	2.74787	0.597	0.112	0	Monocyte_CAMP	CD177
0	2.66647	0.734	0.247	0	Monocyte_CAMP	EMB
2.9002e-279	2.6577	0.803	0.42	2.28759e-274	Monocyte_CAMP	STOM
0	2.62463	0.725	0.233	0	Monocyte_CAMP	RAB27A
